# Supplementary material for: Proteomic Profiling of Burkholderia thailandensis During Host Infection Using Bio-Orthogonal Noncanonical Amino Acid Tagging (BONCAT)
Source: Front Cell Infect Microbiol. 2018 Oct 23;8:370. doi: 10.3389/fcimb.2018.00370 (PMC6206043; doi:10.3389/fcimb.2018.00370)
Supplement: Supplementary Table 1 — List of all identified proteins under monoculture and infection conditions. The list of all identified proteins and their spectral counts in three biological replicates of monoculture and infection conditions. [file Table_1.XLSX]

## Sheet: culture vs intra
Identified proteins (1171)	Accession Number	Molecular Weight	Monoculture #1	Monoculture #2	Monoculture #3	Infection #1	Infection #2	Infection #3
tRNA uridine 5-carboxymethylaminomethyl modification enzyme MnmG OS=Burkholderia thailandensis (strain ATCC 700388 / DSM 13276 / CIP 106301 / E264) GN=mnmG PE=3 SV=1	sp|Q2STD7|MNMG_BURTA	72 kDa	7	3	0	0	0	0
ATP synthase subunit b OS=Burkholderia thailandensis (strain ATCC 700388 / DSM 13276 / CIP 106301 / E264) GN=atpF PE=3 SV=1	sp|Q2STE5|ATPF_BURTA	17 kDa	9	13	8	0	0	0
ATP synthase subunit delta OS=Burkholderia thailandensis (strain ATCC 700388 / DSM 13276 / CIP 106301 / E264) GN=atpH PE=3 SV=1	sp|Q2STE6|ATPD_BURTA	19 kDa	3	2	3	0	0	0
ATP synthase subunit alpha 1 OS=Burkholderia thailandensis (strain ATCC 700388 / DSM 13276 / CIP 106301 / E264) GN=atpA1 PE=3 SV=1	sp|Q2STE7|ATPA1_BURTA	56 kDa	162	176	201	83	49	99
ATP synthase gamma chain OS=Burkholderia thailandensis (strain ATCC 700388 / DSM 13276 / CIP 106301 / E264) GN=atpG PE=3 SV=1	sp|Q2STE8|ATPG_BURTA	32 kDa	46	44	51	34	16	24
ATP synthase subunit beta 1 OS=Burkholderia thailandensis (strain ATCC 700388 / DSM 13276 / CIP 106301 / E264) GN=atpD1 PE=1 SV=1	sp|Q2STE9|ATPB1_BURTA	51 kDa	133	195	165	80	48	95
ATP synthase epsilon chain OS=Burkholderia thailandensis (strain ATCC 700388 / DSM 13276 / CIP 106301 / E264) GN=atpC PE=3 SV=1	sp|Q2STF0|ATPE_BURTA	15 kDa	5	3	3	0	0	0
Uroporphyrinogen decarboxylase OS=Burkholderia thailandensis (strain ATCC 700388 / DSM 13276 / CIP 106301 / E264) GN=hemE PE=1 SV=1	sp|Q2STF3|DCUP_BURTA	39 kDa	5	8	5	0	0	0
Glycine dehydrogenase (decarboxylating) OS=Burkholderia thailandensis (strain ATCC 700388 / DSM 13276 / CIP 106301 / E264) GN=gcvP PE=3 SV=1	sp|Q2STK2|GCSP_BURTA	104 kDa	140	83	91	41	11	34
Chromosomal replication initiator protein DnaA OS=Burkholderia thailandensis (strain ATCC 700388 / DSM 13276 / CIP 106301 / E264) GN=dnaA PE=3 SV=1	sp|Q2STL6|DNAA_BURTA	58 kDa	0	4	2	0	0	0
Membrane protein insertase YidC OS=Burkholderia thailandensis (strain ATCC 700388 / DSM 13276 / CIP 106301 / E264) GN=yidC PE=3 SV=1	sp|Q2STM0|YIDC_BURTA	61 kDa	17	25	15	0	0	0
30S ribosomal protein S21 1 OS=Burkholderia thailandensis (strain ATCC 700388 / DSM 13276 / CIP 106301 / E264) GN=rpsU1 PE=3 SV=2	sp|Q2STR0|RS211_BURTA	8 kDa	3	3	5	0	0	0
Adenosylhomocysteinase OS=Burkholderia thailandensis (strain ATCC 700388 / DSM 13276 / CIP 106301 / E264) GN=ahcY PE=3 SV=1	sp|Q2STU0|SAHH_BURTA	52 kDa	57	74	71	64	45	79
50S ribosomal protein L11 OS=Burkholderia thailandensis (strain ATCC 700388 / DSM 13276 / CIP 106301 / E264) GN=rplK PE=3 SV=1	sp|Q2SU15|RL11_BURTA	15 kDa	19	8	11	3	0	0
50S ribosomal protein L1 OS=Burkholderia thailandensis (strain ATCC 700388 / DSM 13276 / CIP 106301 / E264) GN=rplA PE=3 SV=1	sp|Q2SU16|RL1_BURTA	24 kDa	51	52	81	17	7	10
50S ribosomal protein L10 OS=Burkholderia thailandensis (strain ATCC 700388 / DSM 13276 / CIP 106301 / E264) GN=rplJ PE=3 SV=1	sp|Q2SU17|RL10_BURTA	18 kDa	11	8	8	0	0	0
50S ribosomal protein L7/L12 OS=Burkholderia thailandensis (strain ATCC 700388 / DSM 13276 / CIP 106301 / E264) GN=rplL PE=3 SV=1	sp|Q2SU18|RL7_BURTA	13 kDa	0	3	3	0	0	0
DNA-directed RNA polymerase subunit beta OS=Burkholderia thailandensis (strain ATCC 700388 / DSM 13276 / CIP 106301 / E264) GN=rpoB PE=3 SV=1	sp|Q2SU19|RPOB_BURTA	153 kDa	559	501	554	265	162	276
DNA-directed RNA polymerase subunit beta' OS=Burkholderia thailandensis (strain ATCC 700388 / DSM 13276 / CIP 106301 / E264) GN=rpoC PE=3 SV=1	sp|Q2SU20|RPOC_BURTA	156 kDa	509	403	370	213	136	185
30S ribosomal protein S12 OS=Burkholderia thailandensis (strain ATCC 700388 / DSM 13276 / CIP 106301 / E264) GN=rpsL PE=3 SV=1	sp|Q2SU22|RS12_BURTA	14 kDa	20	8	12	2	0	0
30S ribosomal protein S7 OS=Burkholderia thailandensis (strain ATCC 700388 / DSM 13276 / CIP 106301 / E264) GN=rpsG PE=3 SV=1	sp|Q2SU23|RS7_BURTA	18 kDa	15	12	14	6	0	2
Elongation factor G 2 OS=Burkholderia thailandensis (strain ATCC 700388 / DSM 13276 / CIP 106301 / E264) GN=fusA2 PE=3 SV=1	sp|Q2SU24|EFG2_BURTA	77 kDa	382	368	447	148	78	158
Elongation factor Tu OS=Burkholderia thailandensis (strain ATCC 700388 / DSM 13276 / CIP 106301 / E264) GN=tuf1 PE=3 SV=1	sp|Q2SU25|EFTU_BURTA	43 kDa	344	339	391	209	158	231
30S ribosomal protein S10 OS=Burkholderia thailandensis (strain ATCC 700388 / DSM 13276 / CIP 106301 / E264) GN=rpsJ PE=3 SV=1	sp|Q2SU26|RS10_BURTA	12 kDa	15	11	8	2	0	0
50S ribosomal protein L3 OS=Burkholderia thailandensis (strain ATCC 700388 / DSM 13276 / CIP 106301 / E264) GN=rplC PE=3 SV=1	sp|Q2SU27|RL3_BURTA	23 kDa	50	45	58	19	11	21
50S ribosomal protein L4 OS=Burkholderia thailandensis (strain ATCC 700388 / DSM 13276 / CIP 106301 / E264) GN=rplD PE=3 SV=1	sp|Q2SU28|RL4_BURTA	23 kDa	31	25	52	18	5	13
50S ribosomal protein L23 OS=Burkholderia thailandensis (strain ATCC 700388 / DSM 13276 / CIP 106301 / E264) GN=rplW PE=3 SV=1	sp|Q2SU29|RL23_BURTA	12 kDa	5	5	6	0	0	0
50S ribosomal protein L2 OS=Burkholderia thailandensis (strain ATCC 700388 / DSM 13276 / CIP 106301 / E264) GN=rplB PE=3 SV=1	sp|Q2SU30|RL2_BURTA	30 kDa	200	88	125	51	25	42
30S ribosomal protein S19 OS=Burkholderia thailandensis (strain ATCC 700388 / DSM 13276 / CIP 106301 / E264) GN=rpsS PE=3 SV=1	sp|Q2SU31|RS19_BURTA	10 kDa	15	7	8	0	0	0
50S ribosomal protein L22 OS=Burkholderia thailandensis (strain ATCC 700388 / DSM 13276 / CIP 106301 / E264) GN=rplV PE=3 SV=1	sp|Q2SU32|RL22_BURTA	12 kDa	8	0	4	0	0	0
30S ribosomal protein S3 OS=Burkholderia thailandensis (strain ATCC 700388 / DSM 13276 / CIP 106301 / E264) GN=rpsC PE=3 SV=1	sp|Q2SU33|RS3_BURTA	30 kDa	84	56	84	22	16	22
50S ribosomal protein L16 OS=Burkholderia thailandensis (strain ATCC 700388 / DSM 13276 / CIP 106301 / E264) GN=rplP PE=3 SV=1	sp|Q2SU34|RL16_BURTA	16 kDa	3	5	2	0	0	0
50S ribosomal protein L29 OS=Burkholderia thailandensis (strain ATCC 700388 / DSM 13276 / CIP 106301 / E264) GN=rpmC PE=3 SV=1	sp|Q2SU35|RL29_BURTA	7 kDa	3	2	0	0	0	0
30S ribosomal protein S17 OS=Burkholderia thailandensis (strain ATCC 700388 / DSM 13276 / CIP 106301 / E264) GN=rpsQ PE=3 SV=1	sp|Q2SU36|RS17_BURTA	10 kDa	3	2	3	0	0	0
50S ribosomal protein L14 OS=Burkholderia thailandensis (strain ATCC 700388 / DSM 13276 / CIP 106301 / E264) GN=rplN PE=3 SV=2	sp|Q2SU37|RL14_BURTA	13 kDa	20	13	14	6	0	3
50S ribosomal protein L24 OS=Burkholderia thailandensis (strain ATCC 700388 / DSM 13276 / CIP 106301 / E264) GN=rplX PE=3 SV=1	sp|Q2SU38|RL24_BURTA	11 kDa	15	9	8	0	0	0
50S ribosomal protein L5 OS=Burkholderia thailandensis (strain ATCC 700388 / DSM 13276 / CIP 106301 / E264) GN=rplE PE=3 SV=1	sp|Q2SU39|RL5_BURTA	20 kDa	15	13	12	0	0	0
30S ribosomal protein S14 OS=Burkholderia thailandensis (strain ATCC 700388 / DSM 13276 / CIP 106301 / E264) GN=rpsN PE=3 SV=1	sp|Q2SU40|RS14_BURTA	12 kDa	13	8	12	0	0	0
30S ribosomal protein S8 OS=Burkholderia thailandensis (strain ATCC 700388 / DSM 13276 / CIP 106301 / E264) GN=rpsH PE=3 SV=1	sp|Q2SU41|RS8_BURTA	14 kDa	9	5	7	0	0	0
50S ribosomal protein L6 OS=Burkholderia thailandensis (strain ATCC 700388 / DSM 13276 / CIP 106301 / E264) GN=rplF PE=3 SV=1	sp|Q2SU42|RL6_BURTA	19 kDa	22	16	17	8	0	9
50S ribosomal protein L18 OS=Burkholderia thailandensis (strain ATCC 700388 / DSM 13276 / CIP 106301 / E264) GN=rplR PE=3 SV=1	sp|Q2SU43|RL18_BURTA	13 kDa	26	9	18	0	0	0
30S ribosomal protein S5 OS=Burkholderia thailandensis (strain ATCC 700388 / DSM 13276 / CIP 106301 / E264) GN=rpsE PE=3 SV=1	sp|Q2SU44|RS5_BURTA	18 kDa	37	36	20	10	0	5
50S ribosomal protein L30 OS=Burkholderia thailandensis (strain ATCC 700388 / DSM 13276 / CIP 106301 / E264) GN=rpmD PE=3 SV=1	sp|Q2SU45|RL30_BURTA	7 kDa	0	0	2	0	0	0
50S ribosomal protein L15 OS=Burkholderia thailandensis (strain ATCC 700388 / DSM 13276 / CIP 106301 / E264) GN=rplO PE=3 SV=1	sp|Q2SU46|RL15_BURTA	15 kDa	15	13	11	0	0	0
Translation initiation factor IF-1 OS=Burkholderia thailandensis (strain ATCC 700388 / DSM 13276 / CIP 106301 / E264) GN=infA PE=1 SV=1	sp|Q2SU48|IF1_BURTA	8 kDa	3	0	0	0	0	0
50S ribosomal protein L36 OS=Burkholderia thailandensis (strain ATCC 700388 / DSM 13276 / CIP 106301 / E264) GN=rpmJ PE=3 SV=2	sp|Q2SU49|RL36_BURTA	4 kDa	4	0	0	0	0	0
30S ribosomal protein S13 OS=Burkholderia thailandensis (strain ATCC 700388 / DSM 13276 / CIP 106301 / E264) GN=rpsM PE=3 SV=1	sp|Q2SU50|RS13_BURTA	14 kDa	20	10	13	0	0	0
30S ribosomal protein S11 OS=Burkholderia thailandensis (strain ATCC 700388 / DSM 13276 / CIP 106301 / E264) GN=rpsK PE=3 SV=1	sp|Q2SU51|RS11_BURTA	14 kDa	19	9	11	0	0	0
30S ribosomal protein S4 OS=Burkholderia thailandensis (strain ATCC 700388 / DSM 13276 / CIP 106301 / E264) GN=rpsD PE=3 SV=1	sp|Q2SU52|RS4_BURTA	23 kDa	48	34	90	2	0	0
DNA-directed RNA polymerase subunit alpha OS=Burkholderia thailandensis (strain ATCC 700388 / DSM 13276 / CIP 106301 / E264) GN=rpoA PE=3 SV=1	sp|Q2SU53|RPOA_BURTA	36 kDa	88	78	84	36	15	22
50S ribosomal protein L17 OS=Burkholderia thailandensis (strain ATCC 700388 / DSM 13276 / CIP 106301 / E264) GN=rplQ PE=3 SV=1	sp|Q2SU54|RL17_BURTA	15 kDa	11	10	14	5	2	3
Probable GTP-binding protein EngB OS=Burkholderia thailandensis (strain ATCC 700388 / DSM 13276 / CIP 106301 / E264) GN=engB PE=1 SV=2	sp|Q2SU58|ENGB_BURTA	24 kDa	3	2	0	0	0	0
Shikimate kinase OS=Burkholderia thailandensis (strain ATCC 700388 / DSM 13276 / CIP 106301 / E264) GN=aroK PE=3 SV=2	sp|Q2SU71|AROK_BURTA	21 kDa	2	0	0	0	0	0
sn-glycerol-3-phosphate import ATP-binding protein UgpC OS=Burkholderia thailandensis (strain ATCC 700388 / DSM 13276 / CIP 106301 / E264) GN=ugpC PE=3 SV=1	sp|Q2SU77|UGPC_BURTA	39 kDa	2	0	2	0	0	0
Thiazole synthase OS=Burkholderia thailandensis (strain ATCC 700388 / DSM 13276 / CIP 106301 / E264) GN=thiG PE=3 SV=1	sp|Q2SU89|THIG_BURTA	29 kDa	4	4	5	0	0	0
ATP phosphoribosyltransferase OS=Burkholderia thailandensis (strain ATCC 700388 / DSM 13276 / CIP 106301 / E264) GN=hisG PE=3 SV=1	sp|Q2SUA1|HIS1_BURTA	23 kDa	0	3	2	0	0	0
Imidazoleglycerol-phosphate dehydratase OS=Burkholderia thailandensis (strain ATCC 700388 / DSM 13276 / CIP 106301 / E264) GN=hisB PE=3 SV=1	sp|Q2SUA4|HIS7_BURTA	22 kDa	0	2	0	0	0	0
1-(5-phosphoribosyl)-5-[(5-phosphoribosylamino)methylideneamino] imidazole-4-carboxamide isomerase OS=Burkholderia thailandensis (strain ATCC 700388 / DSM 13276 / CIP 106301 / E264) GN=hisA PE=3 SV=1	sp|Q2SUA7|HIS4_BURTA	27 kDa	10	15	11	0	0	0
Imidazole glycerol phosphate synthase subunit HisF OS=Burkholderia thailandensis (strain ATCC 700388 / DSM 13276 / CIP 106301 / E264) GN=hisF PE=3 SV=2	sp|Q2SUA8|HIS6_BURTA	27 kDa	2	3	0	0	0	0
Peptide chain release factor 1 OS=Burkholderia thailandensis (strain ATCC 700388 / DSM 13276 / CIP 106301 / E264) GN=prfA PE=3 SV=1	sp|Q2SUG2|RF1_BURTA	41 kDa	0	2	0	0	0	0
Indole-3-glycerol phosphate synthase OS=Burkholderia thailandensis (strain ATCC 700388 / DSM 13276 / CIP 106301 / E264) GN=trpC PE=3 SV=1	sp|Q2SUI0|TRPC_BURTA	28 kDa	11	9	9	6	3	6
Anthranilate phosphoribosyltransferase OS=Burkholderia thailandensis (strain ATCC 700388 / DSM 13276 / CIP 106301 / E264) GN=trpD PE=3 SV=1	sp|Q2SUI1|TRPD_BURTA	37 kDa	5	9	11	3	3	7
Phosphomethylpyrimidine synthase OS=Burkholderia thailandensis (strain ATCC 700388 / DSM 13276 / CIP 106301 / E264) GN=thiC PE=3 SV=1	sp|Q2SUP3|THIC_BURTA	72 kDa	88	108	106	5	0	7
Ribosomal RNA large subunit methyltransferase E OS=Burkholderia thailandensis (strain ATCC 700388 / DSM 13276 / CIP 106301 / E264) GN=rlmE PE=3 SV=1	sp|Q2SUW0|RLME_BURTA	25 kDa	3	2	0	0	0	0
Phosphoglucosamine mutase OS=Burkholderia thailandensis (strain ATCC 700388 / DSM 13276 / CIP 106301 / E264) GN=glmM PE=3 SV=1	sp|Q2SUW3|GLMM_BURTA	47 kDa	22	22	20	0	0	5
Phosphate import ATP-binding protein PstB OS=Burkholderia thailandensis (strain ATCC 700388 / DSM 13276 / CIP 106301 / E264) GN=pstB PE=3 SV=1	sp|Q2SUW7|PSTB_BURTA	31 kDa	0	4	0	0	0	0
Alanine--tRNA ligase OS=Burkholderia thailandensis (strain ATCC 700388 / DSM 13276 / CIP 106301 / E264) GN=alaS PE=3 SV=1	sp|Q2SV73|SYA_BURTA	95 kDa	148	115	139	74	32	73
UPF0145 protein BTH_I2656 OS=Burkholderia thailandensis (strain ATCC 700388 / DSM 13276 / CIP 106301 / E264) GN=BTH_I2656 PE=3 SV=1	sp|Q2SV78|Y2656_BURTA	12 kDa	2	0	0	0	0	0
Chorismate synthase OS=Burkholderia thailandensis (strain ATCC 700388 / DSM 13276 / CIP 106301 / E264) GN=aroC PE=3 SV=1	sp|Q2SVC0|AROC_BURTA	39 kDa	6	10	10	4	3	7
Threonine--tRNA ligase OS=Burkholderia thailandensis (strain ATCC 700388 / DSM 13276 / CIP 106301 / E264) GN=thrS PE=3 SV=1	sp|Q2SVD8|SYT_BURTA	72 kDa	137	116	170	59	33	65
50S ribosomal protein L20 OS=Burkholderia thailandensis (strain ATCC 700388 / DSM 13276 / CIP 106301 / E264) GN=rplT PE=3 SV=1	sp|Q2SVE1|RL20_BURTA	14 kDa	4	4	10	0	0	2
Phenylalanine--tRNA ligase alpha subunit OS=Burkholderia thailandensis (strain ATCC 700388 / DSM 13276 / CIP 106301 / E264) GN=pheS PE=3 SV=1	sp|Q2SVE2|SYFA_BURTA	38 kDa	44	32	31	11	5	6
Phenylalanine--tRNA ligase beta subunit OS=Burkholderia thailandensis (strain ATCC 700388 / DSM 13276 / CIP 106301 / E264) GN=pheT PE=3 SV=1	sp|Q2SVE3|SYFB_BURTA	89 kDa	115	109	135	31	27	60
Ribosome maturation factor RimP OS=Burkholderia thailandensis (strain ATCC 700388 / DSM 13276 / CIP 106301 / E264) GN=rimP PE=3 SV=1	sp|Q2SVG6|RIMP_BURTA	17 kDa	2	2	2	0	0	0
Translation initiation factor IF-2 OS=Burkholderia thailandensis (strain ATCC 700388 / DSM 13276 / CIP 106301 / E264) GN=infB PE=3 SV=1	sp|Q2SVG8|IF2_BURTA	105 kDa	137	134	102	27	14	22
Dihydroorotate dehydrogenase (quinone) OS=Burkholderia thailandensis (strain ATCC 700388 / DSM 13276 / CIP 106301 / E264) GN=pyrD PE=3 SV=1	sp|Q2SVL9|PYRD_BURTA	37 kDa	4	3	6	0	0	0
Nod factor export ATP-binding protein I OS=Burkholderia thailandensis (strain ATCC 700388 / DSM 13276 / CIP 106301 / E264) GN=nodI PE=3 SV=2	sp|Q2SVP3|NODI_BURTA	34 kDa	0	2	0	0	0	0
Ribosomal protein S12 methylthiotransferase RimO OS=Burkholderia thailandensis (strain ATCC 700388 / DSM 13276 / CIP 106301 / E264) GN=rimO PE=3 SV=1	sp|Q2SWB9|RIMO_BURTA	50 kDa	3	0	0	0	0	0
Probable potassium transport system protein kup OS=Burkholderia thailandensis (strain ATCC 700388 / DSM 13276 / CIP 106301 / E264) GN=kup PE=3 SV=2	sp|Q2SWD1|KUP_BURTA	69 kDa	3	7	7	0	0	0
Adenylosuccinate synthetase OS=Burkholderia thailandensis (strain ATCC 700388 / DSM 13276 / CIP 106301 / E264) GN=purA PE=1 SV=1	sp|Q2SWD3|PURA_BURTA	48 kDa	25	39	29	5	3	7
ATP phosphoribosyltransferase regulatory subunit OS=Burkholderia thailandensis (strain ATCC 700388 / DSM 13276 / CIP 106301 / E264) GN=hisZ PE=3 SV=1	sp|Q2SWD4|HISZ_BURTA	42 kDa	20	18	15	6	0	0
RNA-binding protein Hfq OS=Burkholderia thailandensis (strain ATCC 700388 / DSM 13276 / CIP 106301 / E264) GN=hfq PE=3 SV=1	sp|Q2SWD9|HFQ_BURTA	9 kDa	10	6	10	0	0	0
Histidine--tRNA ligase OS=Burkholderia thailandensis (strain ATCC 700388 / DSM 13276 / CIP 106301 / E264) GN=hisS PE=1 SV=1	sp|Q2SWE3|SYH_BURTA	50 kDa	36	27	34	11	7	11
Nucleoside diphosphate kinase OS=Burkholderia thailandensis (strain ATCC 700388 / DSM 13276 / CIP 106301 / E264) GN=ndk PE=1 SV=1	sp|Q2SWE7|NDK_BURTA	16 kDa	14	13	10	2	0	3
5'-nucleotidase SurE OS=Burkholderia thailandensis (strain ATCC 700388 / DSM 13276 / CIP 106301 / E264) GN=surE PE=3 SV=1	sp|Q2SWF5|SURE_BURTA	27 kDa	0	0	2	0	0	0
Nucleoid-associated protein BTH_I2220 OS=Burkholderia thailandensis (strain ATCC 700388 / DSM 13276 / CIP 106301 / E264) GN=BTH_I2220 PE=3 SV=1	sp|Q2SWF8|Y2220_BURTA	12 kDa	3	2	2	0	0	0
50S ribosomal protein L31 type B OS=Burkholderia thailandensis (strain ATCC 700388 / DSM 13276 / CIP 106301 / E264) GN=rpmE2 PE=3 SV=2	sp|Q2SWG5|RL31B_BURTA	10 kDa	16	12	14	0	0	0
50S ribosomal protein L9 OS=Burkholderia thailandensis (strain ATCC 700388 / DSM 13276 / CIP 106301 / E264) GN=rplI PE=3 SV=1	sp|Q2SWJ6|RL9_BURTA	16 kDa	24	18	23	15	4	8
30S ribosomal protein S18 OS=Burkholderia thailandensis (strain ATCC 700388 / DSM 13276 / CIP 106301 / E264) GN=rpsR PE=3 SV=1	sp|Q2SWJ7|RS18_BURTA	11 kDa	5	7	5	0	0	0
30S ribosomal protein S6 OS=Burkholderia thailandensis (strain ATCC 700388 / DSM 13276 / CIP 106301 / E264) GN=rpsF PE=3 SV=1	sp|Q2SWJ9|RS6_BURTA	14 kDa	29	33	23	10	0	4
Glucose-6-phosphate isomerase OS=Burkholderia thailandensis (strain ATCC 700388 / DSM 13276 / CIP 106301 / E264) GN=pgi PE=3 SV=2	sp|Q2SWP6|G6PI_BURTA	59 kDa	41	41	50	15	7	21
ATP-dependent Clp protease ATP-binding subunit ClpX OS=Burkholderia thailandensis (strain ATCC 700388 / DSM 13276 / CIP 106301 / E264) GN=clpX PE=3 SV=1	sp|Q2SWQ5|CLPX_BURTA	46 kDa	28	16	29	0	0	2
ATP-dependent Clp protease proteolytic subunit OS=Burkholderia thailandensis (strain ATCC 700388 / DSM 13276 / CIP 106301 / E264) GN=clpP PE=3 SV=1	sp|Q2SWQ6|CLPP_BURTA	23 kDa	31	23	28	13	0	12
Trigger factor OS=Burkholderia thailandensis (strain ATCC 700388 / DSM 13276 / CIP 106301 / E264) GN=tig PE=3 SV=1	sp|Q2SWQ8|TIG_BURTA	50 kDa	89	85	107	51	15	28
2-C-methyl-D-erythritol 2,4-cyclodiphosphate synthase OS=Burkholderia thailandensis (strain ATCC 700388 / DSM 13276 / CIP 106301 / E264) GN=ispF PE=3 SV=1	sp|Q2SWT5|ISPF_BURTA	17 kDa	2	0	0	0	0	0
2-C-methyl-D-erythritol 4-phosphate cytidylyltransferase OS=Burkholderia thailandensis (strain ATCC 700388 / DSM 13276 / CIP 106301 / E264) GN=ispD PE=1 SV=1	sp|Q2SWT6|ISPD_BURTA	25 kDa	0	0	3	0	0	0
Putative phosphoenolpyruvate synthase regulatory protein OS=Burkholderia thailandensis (strain ATCC 700388 / DSM 13276 / CIP 106301 / E264) GN=BTH_I2043 PE=3 SV=1	sp|Q2SWY2|PSRP_BURTA	31 kDa	5	7	10	0	0	0
Acyl-[acyl-carrier-protein]--UDP-N-acetylglucosamine O-acyltransferase OS=Burkholderia thailandensis (strain ATCC 700388 / DSM 13276 / CIP 106301 / E264) GN=lpxA PE=1 SV=1	sp|Q2SWY6|LPXA_BURTA	28 kDa	15	11	9	4	2	0
UDP-3-O-acylglucosamine N-acyltransferase OS=Burkholderia thailandensis (strain ATCC 700388 / DSM 13276 / CIP 106301 / E264) GN=lpxD PE=3 SV=1	sp|Q2SWY8|LPXD_BURTA	37 kDa	5	2	5	0	0	0
1-deoxy-D-xylulose 5-phosphate reductoisomerase OS=Burkholderia thailandensis (strain ATCC 700388 / DSM 13276 / CIP 106301 / E264) GN=dxr PE=3 SV=1	sp|Q2SWZ2|DXR_BURTA	42 kDa	6	3	0	0	0	0
Ribosome-recycling factor OS=Burkholderia thailandensis (strain ATCC 700388 / DSM 13276 / CIP 106301 / E264) GN=frr PE=3 SV=1	sp|Q2SWZ5|RRF_BURTA	21 kDa	25	19	13	7	0	8
Uridylate kinase OS=Burkholderia thailandensis (strain ATCC 700388 / DSM 13276 / CIP 106301 / E264) GN=pyrH PE=3 SV=2	sp|Q2SWZ6|PYRH_BURTA	25 kDa	19	15	6	6	0	4
Elongation factor Ts OS=Burkholderia thailandensis (strain ATCC 700388 / DSM 13276 / CIP 106301 / E264) GN=tsf PE=3 SV=1	sp|Q2SWZ7|EFTS_BURTA	31 kDa	97	101	116	59	23	37
30S ribosomal protein S2 OS=Burkholderia thailandensis (strain ATCC 700388 / DSM 13276 / CIP 106301 / E264) GN=rpsB PE=3 SV=2	sp|Q2SWZ8|RS2_BURTA	27 kDa	103	76	72	39	19	34
Bifunctional uridylyltransferase/uridylyl-removing enzyme OS=Burkholderia thailandensis (strain ATCC 700388 / DSM 13276 / CIP 106301 / E264) GN=glnD PE=3 SV=1	sp|Q2SX00|GLND_BURTA	97 kDa	3	6	11	0	0	0
DNA ligase OS=Burkholderia thailandensis (strain ATCC 700388 / DSM 13276 / CIP 106301 / E264) GN=ligA PE=3 SV=1	sp|Q2SX03|DNLJ_BURTA	76 kDa	9	5	5	0	0	0
Glutamate--tRNA ligase OS=Burkholderia thailandensis (strain ATCC 700388 / DSM 13276 / CIP 106301 / E264) GN=gltX PE=1 SV=1	sp|Q2SX36|SYE_BURTA	52 kDa	35	18	18	11	3	2
Cysteine--tRNA ligase OS=Burkholderia thailandensis (strain ATCC 700388 / DSM 13276 / CIP 106301 / E264) GN=cysS PE=3 SV=1	sp|Q2SX78|SYC_BURTA	52 kDa	14	15	12	3	0	0
DNA mismatch repair protein MutS OS=Burkholderia thailandensis (strain ATCC 700388 / DSM 13276 / CIP 106301 / E264) GN=mutS PE=3 SV=1	sp|Q2SXA6|MUTS_BURTA	97 kDa	27	12	26	0	0	0
Enolase OS=Burkholderia thailandensis (strain ATCC 700388 / DSM 13276 / CIP 106301 / E264) GN=eno PE=3 SV=1	sp|Q2SXC5|ENO_BURTA	46 kDa	100	86	99	47	26	60
CTP synthase OS=Burkholderia thailandensis (strain ATCC 700388 / DSM 13276 / CIP 106301 / E264) GN=pyrG PE=3 SV=1	sp|Q2SXC7|PYRG_BURTA	61 kDa	94	67	81	30	10	20
Lipoprotein-releasing system ATP-binding protein LolD OS=Burkholderia thailandensis (strain ATCC 700388 / DSM 13276 / CIP 106301 / E264) GN=lolD PE=3 SV=1	sp|Q2SXD1|LOLD_BURTA	27 kDa	6	10	7	0	0	0
Lysine--tRNA ligase OS=Burkholderia thailandensis (strain ATCC 700388 / DSM 13276 / CIP 106301 / E264) GN=lysS PE=1 SV=1	sp|Q2SXD6|SYK_BURTA	57 kDa	43	56	46	14	5	14
Chaperone protein HscA homolog OS=Burkholderia thailandensis (strain ATCC 700388 / DSM 13276 / CIP 106301 / E264) GN=hscA PE=3 SV=1	sp|Q2SXE0|HSCA_BURTA	66 kDa	15	10	11	0	0	0
Co-chaperone protein HscB homolog OS=Burkholderia thailandensis (strain ATCC 700388 / DSM 13276 / CIP 106301 / E264) GN=hscB PE=3 SV=1	sp|Q2SXE1|HSCB_BURTA	20 kDa	5	3	2	0	0	0
Bifunctional protein FolD OS=Burkholderia thailandensis (strain ATCC 700388 / DSM 13276 / CIP 106301 / E264) GN=folD PE=3 SV=1	sp|Q2SXF8|FOLD_BURTA	30 kDa	8	8	6	4	0	0
Probable Fe(2+)-trafficking protein OS=Burkholderia thailandensis (strain ATCC 700388 / DSM 13276 / CIP 106301 / E264) GN=BTH_I1836 PE=3 SV=1	sp|Q2SXI2|FETP_BURTA	10 kDa	0	2	4	0	0	0
Imidazolonepropionase OS=Burkholderia thailandensis (strain ATCC 700388 / DSM 13276 / CIP 106301 / E264) GN=hutI PE=3 SV=1	sp|Q2SXJ3|HUTI_BURTA	44 kDa	0	0	2	0	0	0
Elongation factor P OS=Burkholderia thailandensis (strain ATCC 700388 / DSM 13276 / CIP 106301 / E264) GN=efp PE=3 SV=1	sp|Q2SXS7|EFP_BURTA	21 kDa	20	26	27	22	6	11
Elongation factor 4 OS=Burkholderia thailandensis (strain ATCC 700388 / DSM 13276 / CIP 106301 / E264) GN=lepA PE=3 SV=1	sp|Q2SXT6|LEPA_BURTA	66 kDa	15	25	21	2	2	2
Acyl carrier protein OS=Burkholderia thailandensis (strain ATCC 700388 / DSM 13276 / CIP 106301 / E264) GN=acpP PE=3 SV=1	sp|Q2SXU4|ACP_BURTA	9 kDa	0	4	0	0	0	0
3-oxoacyl-[acyl-carrier-protein] synthase 3 OS=Burkholderia thailandensis (strain ATCC 700388 / DSM 13276 / CIP 106301 / E264) GN=fabH PE=3 SV=1	sp|Q2SXU7|FABH_BURTA	35 kDa	4	7	6	0	0	0
Phosphate acyltransferase OS=Burkholderia thailandensis (strain ATCC 700388 / DSM 13276 / CIP 106301 / E264) GN=plsX PE=3 SV=1	sp|Q2SXU8|PLSX_BURTA	39 kDa	2	3	0	0	0	0
50S ribosomal protein L32 OS=Burkholderia thailandensis (strain ATCC 700388 / DSM 13276 / CIP 106301 / E264) GN=rpmF PE=3 SV=1	sp|Q2SXU9|RL32_BURTA	7 kDa	5	0	3	0	0	0
50S ribosomal protein L19 OS=Burkholderia thailandensis (strain ATCC 700388 / DSM 13276 / CIP 106301 / E264) GN=rplS PE=3 SV=1	sp|Q2SXZ8|RL19_BURTA	14 kDa	5	7	7	0	0	0
tRNA (guanine-N(1)-)-methyltransferase OS=Burkholderia thailandensis (strain ATCC 700388 / DSM 13276 / CIP 106301 / E264) GN=trmD PE=3 SV=1	sp|Q2SXZ9|TRMD_BURTA	29 kDa	0	2	0	0	0	0
Ribosome maturation factor RimM OS=Burkholderia thailandensis (strain ATCC 700388 / DSM 13276 / CIP 106301 / E264) GN=rimM PE=3 SV=1	sp|Q2SY00|RIMM_BURTA	24 kDa	4	0	0	0	0	0
D-amino acid dehydrogenase OS=Burkholderia thailandensis (strain ATCC 700388 / DSM 13276 / CIP 106301 / E264) GN=dadA PE=3 SV=1	sp|Q2SY06|DADA_BURTA	46 kDa	6	2	17	0	0	7
Methionine import ATP-binding protein MetN OS=Burkholderia thailandensis (strain ATCC 700388 / DSM 13276 / CIP 106301 / E264) GN=metN PE=3 SV=1	sp|Q2SY12|METN_BURTA	38 kDa	0	2	2	0	0	0
ADP-L-glycero-D-manno-heptose-6-epimerase OS=Burkholderia thailandensis (strain ATCC 700388 / DSM 13276 / CIP 106301 / E264) GN=hldD PE=1 SV=1	sp|Q2SY18|HLDD_BURTA	37 kDa	18	14	22	3	2	3
Cytidylate kinase OS=Burkholderia thailandensis (strain ATCC 700388 / DSM 13276 / CIP 106301 / E264) GN=cmk PE=3 SV=1	sp|Q2SY25|KCY_BURTA	24 kDa	10	11	3	0	0	2
Ubiquinone biosynthesis O-methyltransferase OS=Burkholderia thailandensis (strain ATCC 700388 / DSM 13276 / CIP 106301 / E264) GN=ubiG PE=3 SV=1	sp|Q2SY32|UBIG_BURTA	25 kDa	4	2	0	0	0	0
5-methyltetrahydropteroyltriglutamate--homocysteine methyltransferase OS=Burkholderia thailandensis (strain ATCC 700388 / DSM 13276 / CIP 106301 / E264) GN=metE PE=3 SV=1	sp|Q2SY55|METE_BURTA	84 kDa	0	0	0	15	9	14
Fructose-1,6-bisphosphatase class 1 OS=Burkholderia thailandensis (strain ATCC 700388 / DSM 13276 / CIP 106301 / E264) GN=fbp PE=3 SV=1	sp|Q2SY57|F16PA_BURTA	37 kDa	10	10	13	4	4	4
DNA-directed RNA polymerase subunit omega OS=Burkholderia thailandensis (strain ATCC 700388 / DSM 13276 / CIP 106301 / E264) GN=rpoZ PE=3 SV=1	sp|Q2SY71|RPOZ_BURTA	7 kDa	2	0	0	0	0	0
Guanylate kinase OS=Burkholderia thailandensis (strain ATCC 700388 / DSM 13276 / CIP 106301 / E264) GN=gmk PE=3 SV=1	sp|Q2SY72|KGUA_BURTA	25 kDa	0	6	3	0	0	0
Ribonuclease PH OS=Burkholderia thailandensis (strain ATCC 700388 / DSM 13276 / CIP 106301 / E264) GN=rph PE=3 SV=1	sp|Q2SY74|RNPH_BURTA	26 kDa	4	3	4	0	0	0
Probable septum site-determining protein MinC OS=Burkholderia thailandensis (strain ATCC 700388 / DSM 13276 / CIP 106301 / E264) GN=minC PE=3 SV=1	sp|Q2SY88|MINC_BURTA	29 kDa	2	0	0	0	0	0
Serine--tRNA ligase OS=Burkholderia thailandensis (strain ATCC 700388 / DSM 13276 / CIP 106301 / E264) GN=serS PE=3 SV=1	sp|Q2SY90|SYS_BURTA	48 kDa	11	11	9	11	4	9
Bifunctional protein glk OS=Burkholderia thailandensis (strain ATCC 700388 / DSM 13276 / CIP 106301 / E264) GN=glk PE=3 SV=1	sp|Q2SYA5|GLK_BURTA	68 kDa	31	27	38	7	4	7
Glutamate-1-semialdehyde 2,1-aminomutase OS=Burkholderia thailandensis (strain ATCC 700388 / DSM 13276 / CIP 106301 / E264) GN=hemL PE=3 SV=1	sp|Q2SYB2|GSA_BURTA	45 kDa	9	11	13	6	0	5
dTDP-L-rhamnose 4-epimerase OS=Burkholderia thailandensis (strain ATCC 700388 / DSM 13276 / CIP 106301 / E264) GN=wbiB PE=1 SV=1	sp|Q2SYH7|WBIB_BURTA	39 kDa	22	31	32	4	4	5
dTDP-4-dehydrorhamnose reductase OS=Burkholderia thailandensis (strain ATCC 700388 / DSM 13276 / CIP 106301 / E264) GN=rmlD PE=1 SV=1	sp|Q2SYI1|RMLD_BURTA	32 kDa	4	6	4	0	0	0
Aspartate carbamoyltransferase OS=Burkholderia thailandensis (strain ATCC 700388 / DSM 13276 / CIP 106301 / E264) GN=pyrB PE=3 SV=1	sp|Q2SYI8|PYRB_BURTA	37 kDa	9	10	12	0	0	2
60 kDa chaperonin 1 OS=Burkholderia thailandensis (strain ATCC 700388 / DSM 13276 / CIP 106301 / E264) GN=groL1 PE=3 SV=1	sp|Q2SYJ5|CH601_BURTA	57 kDa	615	596	797	345	189	343
Serine hydroxymethyltransferase 1 OS=Burkholderia thailandensis (strain ATCC 700388 / DSM 13276 / CIP 106301 / E264) GN=glyA1 PE=3 SV=2	sp|Q2SYS4|GLYA1_BURTA	45 kDa	52	43	63	34	8	24
Protein TolB OS=Burkholderia thailandensis (strain ATCC 700388 / DSM 13276 / CIP 106301 / E264) GN=tolB PE=3 SV=2	sp|Q2SYT0|TOLB_BURTA	46 kDa	11	9	7	4	0	3
Phosphoribosylformylglycinamidine cyclo-ligase OS=Burkholderia thailandensis (strain ATCC 700388 / DSM 13276 / CIP 106301 / E264) GN=purM PE=3 SV=1	sp|Q2SYY5|PUR5_BURTA	37 kDa	26	29	23	8	5	7
3-methyl-2-oxobutanoate hydroxymethyltransferase OS=Burkholderia thailandensis (strain ATCC 700388 / DSM 13276 / CIP 106301 / E264) GN=panB PE=1 SV=2	sp|Q2SYZ1|PANB_BURTA	29 kDa	3	4	3	0	2	4
Chaperone protein DnaJ OS=Burkholderia thailandensis (strain ATCC 700388 / DSM 13276 / CIP 106301 / E264) GN=dnaJ PE=3 SV=1	sp|Q2SYZ3|DNAJ_BURTA	41 kDa	38	39	24	12	6	11
Chaperone protein DnaK OS=Burkholderia thailandensis (strain ATCC 700388 / DSM 13276 / CIP 106301 / E264) GN=dnaK PE=3 SV=1	sp|Q2SYZ4|DNAK_BURTA	70 kDa	213	193	191	98	40	109
Protein GrpE OS=Burkholderia thailandensis (strain ATCC 700388 / DSM 13276 / CIP 106301 / E264) GN=grpE PE=3 SV=1	sp|Q2SYZ6|GRPE_BURTA	19 kDa	12	11	8	7	0	5
Ferrochelatase OS=Burkholderia thailandensis (strain ATCC 700388 / DSM 13276 / CIP 106301 / E264) GN=hemH PE=3 SV=1	sp|Q2SYZ9|HEMH_BURTA	39 kDa	0	0	4	0	0	0
Heat-inducible transcription repressor HrcA OS=Burkholderia thailandensis (strain ATCC 700388 / DSM 13276 / CIP 106301 / E264) GN=hrcA PE=3 SV=1	sp|Q2SZ00|HRCA_BURTA	37 kDa	5	5	5	0	0	0
Catalase-peroxidase OS=Burkholderia thailandensis (strain ATCC 700388 / DSM 13276 / CIP 106301 / E264) GN=katG PE=3 SV=1	sp|Q2SZ20|KATG_BURTA	80 kDa	35	39	38	71	34	58
Bifunctional purine biosynthesis protein PurH OS=Burkholderia thailandensis (strain ATCC 700388 / DSM 13276 / CIP 106301 / E264) GN=purH PE=3 SV=1	sp|Q2SZ52|PUR9_BURTA	56 kDa	25	31	34	4	3	9
Holliday junction ATP-dependent DNA helicase RuvB OS=Burkholderia thailandensis (strain ATCC 700388 / DSM 13276 / CIP 106301 / E264) GN=ruvB PE=3 SV=1	sp|Q2SZ55|RUVB_BURTA	39 kDa	0	2	0	0	0	0
Tyrosine--tRNA ligase OS=Burkholderia thailandensis (strain ATCC 700388 / DSM 13276 / CIP 106301 / E264) GN=tyrS PE=3 SV=2	sp|Q2SZ62|SYY_BURTA	46 kDa	34	25	31	3	0	3
Anhydro-N-acetylmuramic acid kinase OS=Burkholderia thailandensis (strain ATCC 700388 / DSM 13276 / CIP 106301 / E264) GN=anmK PE=3 SV=2	sp|Q2SZ63|ANMK_BURTA	40 kDa	4	0	2	3	0	0
30S ribosomal protein S9 OS=Burkholderia thailandensis (strain ATCC 700388 / DSM 13276 / CIP 106301 / E264) GN=rpsI PE=3 SV=1	sp|Q2SZ68|RS9_BURTA	14 kDa	13	13	14	2	0	0
50S ribosomal protein L13 OS=Burkholderia thailandensis (strain ATCC 700388 / DSM 13276 / CIP 106301 / E264) GN=rplM PE=3 SV=2	sp|Q2SZ69|RL13_BURTA	16 kDa	19	12	12	6	0	0
Gamma-glutamyl phosphate reductase OS=Burkholderia thailandensis (strain ATCC 700388 / DSM 13276 / CIP 106301 / E264) GN=proA PE=1 SV=1	sp|Q2SZ88|PROA_BURTA	45 kDa	14	13	12	0	0	4
Leucine--tRNA ligase OS=Burkholderia thailandensis (strain ATCC 700388 / DSM 13276 / CIP 106301 / E264) GN=leuS PE=3 SV=2	sp|Q2SZ91|SYL_BURTA	96 kDa	110	96	109	42	19	24
4-hydroxy-tetrahydrodipicolinate reductase OS=Burkholderia thailandensis (strain ATCC 700388 / DSM 13276 / CIP 106301 / E264) GN=dapB PE=1 SV=1	sp|Q2SZ94|DAPB_BURTA	28 kDa	9	15	12	0	0	0
Proline--tRNA ligase OS=Burkholderia thailandensis (strain ATCC 700388 / DSM 13276 / CIP 106301 / E264) GN=proS PE=3 SV=1	sp|Q2SZF6|SYP_BURTA	64 kDa	36	38	39	11	4	13
Glutamate 5-kinase OS=Burkholderia thailandensis (strain ATCC 700388 / DSM 13276 / CIP 106301 / E264) GN=proB PE=1 SV=1	sp|Q2SZF9|PROB_BURTA	39 kDa	5	8	5	0	0	0
GTPase Obg OS=Burkholderia thailandensis (strain ATCC 700388 / DSM 13276 / CIP 106301 / E264) GN=obg PE=3 SV=1	sp|Q2SZG0|OBG_BURTA	40 kDa	11	15	10	0	0	0
50S ribosomal protein L27 OS=Burkholderia thailandensis (strain ATCC 700388 / DSM 13276 / CIP 106301 / E264) GN=rpmA PE=3 SV=1	sp|Q2SZG1|RL27_BURTA	9 kDa	4	5	4	0	0	0
50S ribosomal protein L21 OS=Burkholderia thailandensis (strain ATCC 700388 / DSM 13276 / CIP 106301 / E264) GN=rplU PE=3 SV=1	sp|Q2SZG2|RL21_BURTA	11 kDa	2	2	3	0	0	0
Cell division protein ZapD OS=Burkholderia thailandensis (strain ATCC 700388 / DSM 13276 / CIP 106301 / E264) GN=zapD PE=3 SV=1	sp|Q2SZG9|ZAPD_BURTA	29 kDa	8	8	8	0	0	2
Protein translocase subunit SecA OS=Burkholderia thailandensis (strain ATCC 700388 / DSM 13276 / CIP 106301 / E264) GN=secA PE=3 SV=1	sp|Q2SZH4|SECA_BURTA	104 kDa	146	109	122	51	25	58
UDP-3-O-acyl-N-acetylglucosamine deacetylase OS=Burkholderia thailandensis (strain ATCC 700388 / DSM 13276 / CIP 106301 / E264) GN=lpxC PE=3 SV=2	sp|Q2SZH6|LPXC_BURTA	33 kDa	13	17	21	0	0	3
D-alanine--D-alanine ligase OS=Burkholderia thailandensis (strain ATCC 700388 / DSM 13276 / CIP 106301 / E264) GN=ddl PE=3 SV=1	sp|Q2SZI1|DDL_BURTA	33 kDa	5	9	5	0	0	0
UDP-N-acetylmuramate--L-alanine ligase OS=Burkholderia thailandensis (strain ATCC 700388 / DSM 13276 / CIP 106301 / E264) GN=murC PE=3 SV=1	sp|Q2SZI2|MURC_BURTA	49 kDa	12	7	4	0	0	3
UDP-N-acetylmuramoylalanine--D-glutamate ligase OS=Burkholderia thailandensis (strain ATCC 700388 / DSM 13276 / CIP 106301 / E264) GN=murD PE=3 SV=1	sp|Q2SZI5|MURD_BURTA	53 kDa	3	2	2	0	0	0
Transcriptional regulator MraZ OS=Burkholderia thailandensis (strain ATCC 700388 / DSM 13276 / CIP 106301 / E264) GN=mraZ PE=3 SV=1	sp|Q2SZJ2|MRAZ_BURTA	16 kDa	3	0	3	0	0	0
2-nonaprenyl-3-methyl-6-methoxy-1,4-benzoquinol hydroxylase OS=Burkholderia thailandensis (strain ATCC 700388 / DSM 13276 / CIP 106301 / E264) GN=coq7 PE=3 SV=2	sp|Q2SZJ3|COQ7_BURTA	23 kDa	3	10	5	2	0	0
NADH-quinone oxidoreductase subunit I OS=Burkholderia thailandensis (strain ATCC 700388 / DSM 13276 / CIP 106301 / E264) GN=nuoI PE=3 SV=1	sp|Q2SZM7|NUOI_BURTA	19 kDa	0	2	0	0	0	0
NADH-quinone oxidoreductase subunit H OS=Burkholderia thailandensis (strain ATCC 700388 / DSM 13276 / CIP 106301 / E264) GN=nuoH PE=3 SV=1	sp|Q2SZM8|NUOH_BURTA	39 kDa	6	3	0	0	0	0
NADH-quinone oxidoreductase subunit D OS=Burkholderia thailandensis (strain ATCC 700388 / DSM 13276 / CIP 106301 / E264) GN=nuoD PE=3 SV=1	sp|Q2SZN2|NUOD_BURTA	47 kDa	32	27	30	8	4	6
NADH-quinone oxidoreductase subunit B OS=Burkholderia thailandensis (strain ATCC 700388 / DSM 13276 / CIP 106301 / E264) GN=nuoB PE=3 SV=2	sp|Q2SZN4|NUOB_BURTA	18 kDa	4	3	3	0	0	0
Polyribonucleotide nucleotidyltransferase OS=Burkholderia thailandensis (strain ATCC 700388 / DSM 13276 / CIP 106301 / E264) GN=pnp PE=3 SV=1	sp|Q2SZN9|PNP_BURTA	77 kDa	143	131	204	68	44	76
30S ribosomal protein S15 OS=Burkholderia thailandensis (strain ATCC 700388 / DSM 13276 / CIP 106301 / E264) GN=rpsO PE=3 SV=2	sp|Q2SZP0|RS15_BURTA	10 kDa	8	10	9	2	2	3
Phosphatidylserine decarboxylase proenzyme OS=Burkholderia thailandensis (strain ATCC 700388 / DSM 13276 / CIP 106301 / E264) GN=psd PE=3 SV=1	sp|Q2SZP7|PSD_BURTA	24 kDa	4	2	4	0	0	0
Ketol-acid reductoisomerase (NADP(+)) OS=Burkholderia thailandensis (strain ATCC 700388 / DSM 13276 / CIP 106301 / E264) GN=ilvC PE=3 SV=1	sp|Q2SZP8|ILVC_BURTA	36 kDa	52	52	49	16	11	12
Uracil phosphoribosyltransferase OS=Burkholderia thailandensis (strain ATCC 700388 / DSM 13276 / CIP 106301 / E264) GN=upp PE=3 SV=1	sp|Q2SZS9|UPP_BURTA	24 kDa	13	7	16	6	0	3
Probable transcriptional regulatory protein BTH_I1015 OS=Burkholderia thailandensis (strain ATCC 700388 / DSM 13276 / CIP 106301 / E264) GN=BTH_I1015 PE=3 SV=1	sp|Q2SZT0|Y1015_BURTA	26 kDa	12	16	8	6	4	9
Lipid A export ATP-binding/permease protein MsbA OS=Burkholderia thailandensis (strain ATCC 700388 / DSM 13276 / CIP 106301 / E264) GN=msbA PE=3 SV=1	sp|Q2SZW0|MSBA_BURTA	65 kDa	2	0	3	0	0	0
Formate-dependent phosphoribosylglycinamide formyltransferase OS=Burkholderia thailandensis (strain ATCC 700388 / DSM 13276 / CIP 106301 / E264) GN=purT PE=3 SV=2	sp|Q2SZW6|PURT_BURTA	43 kDa	0	3	5	0	0	0
Transaldolase OS=Burkholderia thailandensis (strain ATCC 700388 / DSM 13276 / CIP 106301 / E264) GN=tal PE=3 SV=1	sp|Q2SZY3|TAL_BURTA	35 kDa	17	15	14	6	2	9
Chaperone protein HtpG OS=Burkholderia thailandensis (strain ATCC 700388 / DSM 13276 / CIP 106301 / E264) GN=htpG PE=3 SV=1	sp|Q2SZZ0|HTPG_BURTA	71 kDa	183	141	150	84	42	72
Porphobilinogen deaminase OS=Burkholderia thailandensis (strain ATCC 700388 / DSM 13276 / CIP 106301 / E264) GN=hemC PE=3 SV=1	sp|Q2T071|HEM3_BURTA	34 kDa	2	0	2	0	0	0
Argininosuccinate lyase OS=Burkholderia thailandensis (strain ATCC 700388 / DSM 13276 / CIP 106301 / E264) GN=argH PE=3 SV=1	sp|Q2T079|ARLY_BURTA	51 kDa	13	15	16	0	0	2
Methionine--tRNA ligase OS=Burkholderia thailandensis (strain ATCC 700388 / DSM 13276 / CIP 106301 / E264) GN=metG PE=3 SV=2	sp|Q2T087|SYM_BURTA	79 kDa	36	49	34	3	0	4
Pantothenate synthetase OS=Burkholderia thailandensis (strain ATCC 700388 / DSM 13276 / CIP 106301 / E264) GN=panC PE=1 SV=1	sp|Q2T095|PANC_BURTA	31 kDa	5	0	3	0	0	0
Prolipoprotein diacylglyceryl transferase OS=Burkholderia thailandensis (strain ATCC 700388 / DSM 13276 / CIP 106301 / E264) GN=lgt PE=3 SV=1	sp|Q2T0B4|LGT_BURTA	33 kDa	3	3	0	0	0	0
Dihydroxy-acid dehydratase OS=Burkholderia thailandensis (strain ATCC 700388 / DSM 13276 / CIP 106301 / E264) GN=ilvD PE=3 SV=1	sp|Q2T0B6|ILVD_BURTA	59 kDa	4	6	4	2	0	0
Probable cytosol aminopeptidase OS=Burkholderia thailandensis (strain ATCC 700388 / DSM 13276 / CIP 106301 / E264) GN=pepA PE=3 SV=1	sp|Q2T0C0|AMPA_BURTA	53 kDa	34	44	42	16	7	15
50S ribosomal protein L28 OS=Burkholderia thailandensis (strain ATCC 700388 / DSM 13276 / CIP 106301 / E264) GN=rpmB PE=3 SV=1	sp|Q2T0G3|RL28_BURTA	9 kDa	18	12	10	0	0	0
Quinolinate synthase A OS=Burkholderia thailandensis (strain ATCC 700388 / DSM 13276 / CIP 106301 / E264) GN=nadA PE=3 SV=1	sp|Q2T0G7|NADA_BURTA	41 kDa	3	6	7	0	0	0
Isoleucine--tRNA ligase OS=Burkholderia thailandensis (strain ATCC 700388 / DSM 13276 / CIP 106301 / E264) GN=ileS PE=3 SV=1	sp|Q2T0H3|SYI_BURTA	106 kDa	46	49	52	20	6	18
Deoxyuridine 5'-triphosphate nucleotidohydrolase OS=Burkholderia thailandensis (strain ATCC 700388 / DSM 13276 / CIP 106301 / E264) GN=dut PE=1 SV=1	sp|Q2T0H6|DUT_BURTA	16 kDa	3	0	0	0	0	0
Elongation factor G 1 OS=Burkholderia thailandensis (strain ATCC 700388 / DSM 13276 / CIP 106301 / E264) GN=fusA1 PE=3 SV=1	sp|Q2T0I7|EFG1_BURTA	78 kDa	120	112	138	29	0	40
3-deoxy-manno-octulosonate cytidylyltransferase OS=Burkholderia thailandensis (strain ATCC 700388 / DSM 13276 / CIP 106301 / E264) GN=kdsB PE=3 SV=1	sp|Q2T0K3|KDSB_BURTA	29 kDa	5	2	3	0	0	0
Adenylate kinase OS=Burkholderia thailandensis (strain ATCC 700388 / DSM 13276 / CIP 106301 / E264) GN=adk PE=3 SV=1	sp|Q2T0K4|KAD_BURTA	24 kDa	13	18	10	6	0	4
30S ribosomal protein S20 OS=Burkholderia thailandensis (strain ATCC 700388 / DSM 13276 / CIP 106301 / E264) GN=rpsT PE=3 SV=1	sp|Q2T0K8|RS20_BURTA	10 kDa	3	2	3	0	0	0
UPF0234 protein BTH_I0730 OS=Burkholderia thailandensis (strain ATCC 700388 / DSM 13276 / CIP 106301 / E264) GN=BTH_I0730 PE=3 SV=1	sp|Q2T0L3|Y730_BURTA	18 kDa	5	4	6	7	0	0
Succinate--CoA ligase [ADP-forming] subunit beta OS=Burkholderia thailandensis (strain ATCC 700388 / DSM 13276 / CIP 106301 / E264) GN=sucC PE=3 SV=1	sp|Q2T0U7|SUCC_BURTA	41 kDa	125	128	66	57	33	38
Glycerol kinase OS=Burkholderia thailandensis (strain ATCC 700388 / DSM 13276 / CIP 106301 / E264) GN=glpK PE=3 SV=1	sp|Q2T0Z3|GLPK_BURTA	55 kDa	10	17	8	0	0	2
tRNA-2-methylthio-N(6)-dimethylallyladenosine synthase OS=Burkholderia thailandensis (strain ATCC 700388 / DSM 13276 / CIP 106301 / E264) GN=miaB PE=3 SV=1	sp|Q2T101|MIAB_BURTA	51 kDa	2	6	6	0	0	0
Endoribonuclease YbeY OS=Burkholderia thailandensis (strain ATCC 700388 / DSM 13276 / CIP 106301 / E264) GN=ybeY PE=3 SV=1	sp|Q2T103|YBEY_BURTA	48 kDa	2	3	0	0	0	0
Ribosomal RNA small subunit methyltransferase A OS=Burkholderia thailandensis (strain ATCC 700388 / DSM 13276 / CIP 106301 / E264) GN=rsmA PE=3 SV=1	sp|Q2T114|RSMA_BURTA	30 kDa	0	2	0	0	0	0
Chaperone SurA OS=Burkholderia thailandensis (strain ATCC 700388 / DSM 13276 / CIP 106301 / E264) GN=surA PE=3 SV=1	sp|Q2T116|SURA_BURTA	49 kDa	4	3	0	0	0	0
LPS-assembly protein LptD OS=Burkholderia thailandensis (strain ATCC 700388 / DSM 13276 / CIP 106301 / E264) GN=lptD PE=3 SV=1	sp|Q2T117|LPTD_BURTA	86 kDa	4	4	0	0	0	0
Aspartate--tRNA(Asp/Asn) ligase OS=Burkholderia thailandensis (strain ATCC 700388 / DSM 13276 / CIP 106301 / E264) GN=aspS PE=3 SV=1	sp|Q2T132|SYDND_BURTA	68 kDa	105	93	86	69	17	60
Ubiquinone/menaquinone biosynthesis C-methyltransferase UbiE OS=Burkholderia thailandensis (strain ATCC 700388 / DSM 13276 / CIP 106301 / E264) GN=ubiE PE=3 SV=1	sp|Q2T139|UBIE_BURTA	27 kDa	14	17	13	0	0	3
NADPH-dependent 7-cyano-7-deazaguanine reductase OS=Burkholderia thailandensis (strain ATCC 700388 / DSM 13276 / CIP 106301 / E264) GN=queF PE=3 SV=1	sp|Q2T144|QUEF_BURTA	30 kDa	2	2	2	0	0	0
HPr kinase/phosphorylase OS=Burkholderia thailandensis (strain ATCC 700388 / DSM 13276 / CIP 106301 / E264) GN=hprK PE=3 SV=1	sp|Q2T1A9|HPRK_BURTA	35 kDa	8	4	10	0	0	2
Nucleotide-binding protein BTH_I0482 OS=Burkholderia thailandensis (strain ATCC 700388 / DSM 13276 / CIP 106301 / E264) GN=BTH_I0482 PE=3 SV=1	sp|Q2T1B0|Y482_BURTA	33 kDa	2	0	0	0	0	0
50S ribosomal protein L25 OS=Burkholderia thailandensis (strain ATCC 700388 / DSM 13276 / CIP 106301 / E264) GN=rplY PE=3 SV=2	sp|Q2T1B8|RL25_BURTA	23 kDa	23	26	20	17	4	8
Peptidyl-tRNA hydrolase OS=Burkholderia thailandensis (strain ATCC 700388 / DSM 13276 / CIP 106301 / E264) GN=pth PE=1 SV=1	sp|Q2T1B9|PTH_BURTA	22 kDa	0	2	0	0	0	0
Phosphopantetheine adenylyltransferase OS=Burkholderia thailandensis (strain ATCC 700388 / DSM 13276 / CIP 106301 / E264) GN=coaD PE=3 SV=1	sp|Q2T1C2|COAD_BURTA	19 kDa	11	8	10	0	0	0
Glycerol-3-phosphate dehydrogenase [NAD(P)+] OS=Burkholderia thailandensis (strain ATCC 700388 / DSM 13276 / CIP 106301 / E264) GN=gpsA PE=3 SV=2	sp|Q2T1H1|GPDA_BURTA	34 kDa	0	2	4	0	0	0
Protein-export protein SecB OS=Burkholderia thailandensis (strain ATCC 700388 / DSM 13276 / CIP 106301 / E264) GN=secB PE=3 SV=1	sp|Q2T1H2|SECB_BURTA	17 kDa	2	0	2	0	0	0
2,3-bisphosphoglycerate-dependent phosphoglycerate mutase OS=Burkholderia thailandensis (strain ATCC 700388 / DSM 13276 / CIP 106301 / E264) GN=gpmA PE=3 SV=1	sp|Q2T1H5|GPMA_BURTA	28 kDa	21	28	21	12	6	7
C4-dicarboxylate transport protein OS=Burkholderia thailandensis (strain ATCC 700388 / DSM 13276 / CIP 106301 / E264) GN=dctA PE=3 SV=2	sp|Q2T1J2|DCTA_BURTA	45 kDa	5	0	0	0	0	0
Lipoyl synthase OS=Burkholderia thailandensis (strain ATCC 700388 / DSM 13276 / CIP 106301 / E264) GN=lipA PE=3 SV=1	sp|Q2T1K5|LIPA_BURTA	36 kDa	18	24	27	4	6	4
Arginine--tRNA ligase OS=Burkholderia thailandensis (strain ATCC 700388 / DSM 13276 / CIP 106301 / E264) GN=argS PE=3 SV=1	sp|Q2T1N6|SYR_BURTA	65 kDa	46	32	34	10	3	8
Isocitrate dehydrogenase kinase/phosphatase OS=Burkholderia thailandensis (strain ATCC 700388 / DSM 13276 / CIP 106301 / E264) GN=aceK PE=3 SV=1	sp|Q2T1P5|ACEK_BURTA	70 kDa	2	0	0	0	0	0
ATP-dependent dethiobiotin synthetase BioD OS=Burkholderia thailandensis (strain ATCC 700388 / DSM 13276 / CIP 106301 / E264) GN=bioD PE=3 SV=1	sp|Q2T1Q3|BIOD_BURTA	25 kDa	0	0	3	0	0	0
Biotin synthase OS=Burkholderia thailandensis (strain ATCC 700388 / DSM 13276 / CIP 106301 / E264) GN=bioB PE=3 SV=2	sp|Q2T1Q4|BIOB_BURTA	37 kDa	0	2	2	0	0	0
tRNA 2-thiocytidine biosynthesis protein TtcA OS=Burkholderia thailandensis (strain ATCC 700388 / DSM 13276 / CIP 106301 / E264) GN=ttcA PE=3 SV=1	sp|Q2T1V1|TTCA_BURTA	37 kDa	3	4	3	0	0	0
Argininosuccinate synthase OS=Burkholderia thailandensis (strain ATCC 700388 / DSM 13276 / CIP 106301 / E264) GN=argG PE=3 SV=1	sp|Q2T1W2|ASSY_BURTA	50 kDa	54	68	61	20	14	20
S-adenosylmethionine synthase OS=Burkholderia thailandensis (strain ATCC 700388 / DSM 13276 / CIP 106301 / E264) GN=metK PE=3 SV=1	sp|Q2T267|METK_BURTA	43 kDa	30	25	28	16	17	26
ATP-dependent protease ATPase subunit HslU OS=Burkholderia thailandensis (strain ATCC 700388 / DSM 13276 / CIP 106301 / E264) GN=hslU PE=3 SV=1	sp|Q2T277|HSLU_BURTA	50 kDa	41	53	38	10	3	9
Acetylglutamate kinase OS=Burkholderia thailandensis (strain ATCC 700388 / DSM 13276 / CIP 106301 / E264) GN=argB PE=3 SV=2	sp|Q2T281|ARGB_BURTA	32 kDa	17	21	13	7	0	4
Aspartyl/glutamyl-tRNA(Asn/Gln) amidotransferase subunit B OS=Burkholderia thailandensis (strain ATCC 700388 / DSM 13276 / CIP 106301 / E264) GN=gatB PE=3 SV=1	sp|Q2T292|GATB_BURTA	53 kDa	16	13	8	4	2	2
Glutamyl-tRNA(Gln) amidotransferase subunit A OS=Burkholderia thailandensis (strain ATCC 700388 / DSM 13276 / CIP 106301 / E264) GN=gatA PE=3 SV=1	sp|Q2T293|GATA_BURTA	52 kDa	21	20	16	6	3	4
7-cyano-7-deazaguanine synthase OS=Burkholderia thailandensis (strain ATCC 700388 / DSM 13276 / CIP 106301 / E264) GN=queC PE=3 SV=1	sp|Q2T2A4|QUEC_BURTA	27 kDa	3	3	4	0	0	0
Protease HtpX homolog OS=Burkholderia thailandensis (strain ATCC 700388 / DSM 13276 / CIP 106301 / E264) GN=htpX PE=3 SV=1	sp|Q2T2A9|HTPX_BURTA	31 kDa	9	4	5	0	0	4
Methionyl-tRNA formyltransferase OS=Burkholderia thailandensis (strain ATCC 700388 / DSM 13276 / CIP 106301 / E264) GN=fmt PE=3 SV=1	sp|Q2T2B1|FMT_BURTA	34 kDa	0	5	0	0	0	0
Putative glutamate--cysteine ligase 2 OS=Burkholderia thailandensis (strain ATCC 700388 / DSM 13276 / CIP 106301 / E264) GN=BTH_I0001 PE=3 SV=2	sp|Q2T2K3|GCS2_BURTA	42 kDa	0	2	2	4	3	5
Hemin import ATP-binding protein HmuV OS=Burkholderia thailandensis (strain ATCC 700388 / DSM 13276 / CIP 106301 / E264) GN=hmuV PE=3 SV=1	sp|Q2T3B8|HMUV_BURTA	29 kDa	5	0	5	0	0	0
Acetyl-coenzyme A synthetase OS=Burkholderia thailandensis (strain ATCC 700388 / DSM 13276 / CIP 106301 / E264) GN=acsA PE=3 SV=1	sp|Q2T3N9|ACSA_BURTA	72 kDa	76	44	75	16	4	21
60 kDa chaperonin 2 OS=Burkholderia thailandensis (strain ATCC 700388 / DSM 13276 / CIP 106301 / E264) GN=groL2 PE=3 SV=1	sp|Q2T3W7|CH602_BURTA	57 kDa	0	0	8	0	0	0
PKHD-type hydroxylase BTH_II1201 OS=Burkholderia thailandensis (strain ATCC 700388 / DSM 13276 / CIP 106301 / E264) GN=BTH_II1201 PE=3 SV=1	sp|Q2T602|Y4601_BURTA	25 kDa	5	5	5	0	0	2
Oxygen-dependent choline dehydrogenase OS=Burkholderia thailandensis (strain ATCC 700388 / DSM 13276 / CIP 106301 / E264) GN=betA PE=3 SV=1	sp|Q2T6D0|BETA_BURTA	63 kDa	17	19	23	0	0	0
UPF0502 protein BTH_II0990 OS=Burkholderia thailandensis (strain ATCC 700388 / DSM 13276 / CIP 106301 / E264) GN=BTH_II0990 PE=3 SV=1	sp|Q2T6L2|Y4390_BURTA	25 kDa	6	5	3	0	0	0
Guanine nucleotide exchange factor BopE OS=Burkholderia thailandensis (strain ATCC 700388 / DSM 13276 / CIP 106301 / E264) GN=bopE PE=3 SV=1	sp|Q2T704|BOPE_BURTA	29 kDa	0	0	2	0	0	0
Translocator protein BipD OS=Burkholderia thailandensis (strain ATCC 700388 / DSM 13276 / CIP 106301 / E264) GN=bipD PE=3 SV=2	sp|Q2T708|BIPD_BURTA	34 kDa	2	0	2	2	0	2
Effector protein BipC OS=Burkholderia thailandensis (strain ATCC 700388 / DSM 13276 / CIP 106301 / E264) GN=bipC PE=3 SV=1	sp|Q2T710|BIPC_BURTA	43 kDa	0	0	25	0	0	0
Tryptophan synthase alpha chain OS=Burkholderia thailandensis (strain ATCC 700388 / DSM 13276 / CIP 106301 / E264) GN=trpA PE=3 SV=1	sp|Q2T7G9|TRPA_BURTA	28 kDa	4	4	2	0	0	0
3-isopropylmalate dehydrogenase OS=Burkholderia thailandensis (strain ATCC 700388 / DSM 13276 / CIP 106301 / E264) GN=leuB PE=1 SV=1	sp|Q2T7H6|LEU3_BURTA	38 kDa	5	5	3	0	0	0
Malate dehydrogenase 1 OS=Burkholderia thailandensis (strain ATCC 700388 / DSM 13276 / CIP 106301 / E264) GN=mdh1 PE=3 SV=1	sp|Q2T7J2|MDH1_BURTA	35 kDa	113	110	115	46	22	34
30S ribosomal protein S21 2 OS=Burkholderia thailandensis (strain ATCC 700388 / DSM 13276 / CIP 106301 / E264) GN=rpsU2 PE=3 SV=1	sp|Q2T7N1|RS212_BURTA	9 kDa	3	2	0	0	0	0
tRNA N6-adenosine threonylcarbamoyltransferase OS=Burkholderia thailandensis (strain ATCC 700388 / DSM 13276 / CIP 106301 / E264) GN=tsaD PE=3 SV=1	sp|Q2T7N3|TSAD_BURTA	36 kDa	0	5	7	0	0	0
GTP cyclohydrolase FolE2 OS=Burkholderia thailandensis (strain ATCC 700388 / DSM 13276 / CIP 106301 / E264) GN=folE2 PE=3 SV=2	sp|Q2T7N4|GCH4_BURTA	30 kDa	9	13	9	0	0	0
1-deoxy-D-xylulose-5-phosphate synthase OS=Burkholderia thailandensis (strain ATCC 700388 / DSM 13276 / CIP 106301 / E264) GN=dxs PE=3 SV=1	sp|Q2T7N5|DXS_BURTA	68 kDa	78	49	54	3	5	5
Homoserine kinase OS=Burkholderia thailandensis (strain ATCC 700388 / DSM 13276 / CIP 106301 / E264) GN=thrB PE=3 SV=1	sp|Q2T7P9|KHSE_BURTA	37 kDa	10	12	12	0	0	0
Ribose import ATP-binding protein RbsA 2 OS=Burkholderia thailandensis (strain ATCC 700388 / DSM 13276 / CIP 106301 / E264) GN=rbsA2 PE=3 SV=1	sp|Q2T8T6|RBSA2_BURTA	55 kDa	0	2	0	0	0	0
L-threonine 3-dehydrogenase OS=Burkholderia thailandensis (strain ATCC 700388 / DSM 13276 / CIP 106301 / E264) GN=tdh PE=3 SV=1	sp|Q2T9E1|TDH_BURTA	37 kDa	2	0	2	0	0	0
Transcriptional regulator, MarR family OS=Burkholderia thailandensis (strain ATCC 700388 / DSM 13276 / CIP 106301 / E264) GN=BTH_I3344 PE=4 SV=1	tr|Q2STB3|Q2STB3_BURTA	29 kDa	5	6	5	4	0	4
Flavin oxidoreductase / NADH oxidase family protein OS=Burkholderia thailandensis (strain ATCC 700388 / DSM 13276 / CIP 106301 / E264) GN=BTH_I3342 PE=4 SV=1	tr|Q2STB5|Q2STB5_BURTA	40 kDa	3	3	2	0	0	0
DNA-binding response regulator OS=Burkholderia thailandensis (strain ATCC 700388 / DSM 13276 / CIP 106301 / E264) GN=BTH_I3339 PE=4 SV=1	tr|Q2STB8|Q2STB8_BURTA	26 kDa	16	14	21	10	0	7
Putative pterin-4-alpha-carbinolamine dehydratase OS=Burkholderia thailandensis (strain ATCC 700388 / DSM 13276 / CIP 106301 / E264) GN=BTH_I3338 PE=3 SV=1	tr|Q2STB9|Q2STB9_BURTA	16 kDa	0	3	0	0	0	0
CobQ/CobB/MinD/ParA nucleotide binding domain protein OS=Burkholderia thailandensis (strain ATCC 700388 / DSM 13276 / CIP 106301 / E264) GN=BTH_I3318 PE=4 SV=1	tr|Q2STD9|Q2STD9_BURTA	28 kDa	2	0	0	0	0	0
ParB/RepB/Spo0J family partition domain protein OS=Burkholderia thailandensis (strain ATCC 700388 / DSM 13276 / CIP 106301 / E264) GN=BTH_I3317 PE=3 SV=1	tr|Q2STE0|Q2STE0_BURTA	32 kDa	0	3	4	0	0	0
ATP synthase subunit a OS=Burkholderia thailandensis (strain ATCC 700388 / DSM 13276 / CIP 106301 / E264) GN=atpB-1 PE=3 SV=1	tr|Q2STE3|Q2STE3_BURTA	31 kDa	11	11	14	3	0	0
ATP synthase subunit c OS=Burkholderia thailandensis (strain ATCC 700388 / DSM 13276 / CIP 106301 / E264) GN=atpE PE=4 SV=1	tr|Q2STE4|Q2STE4_BURTA	9 kDa	7	6	6	0	0	0
Bifunctional protein PutA OS=Burkholderia thailandensis (strain ATCC 700388 / DSM 13276 / CIP 106301 / E264) GN=BTH_I3301 PE=3 SV=1	tr|Q2STF6|Q2STF6_BURTA	140 kDa	37	11	22	4	0	7
Amino acid ABC transporter, periplasmic amino acid-binding protein, putative OS=Burkholderia thailandensis (strain ATCC 700388 / DSM 13276 / CIP 106301 / E264) GN=BTH_I3300 PE=4 SV=1	tr|Q2STF7|Q2STF7_BURTA	40 kDa	57	46	42	26	11	15
Cadmium-translocating P-type ATPase OS=Burkholderia thailandensis (strain ATCC 700388 / DSM 13276 / CIP 106301 / E264) GN=cadA PE=3 SV=1	tr|Q2STG7|Q2STG7_BURTA	87 kDa	96	40	68	8	3	12
Membrane protein, putative OS=Burkholderia thailandensis (strain ATCC 700388 / DSM 13276 / CIP 106301 / E264) GN=BTH_I3286 PE=4 SV=1	tr|Q2STH1|Q2STH1_BURTA	52 kDa	0	0	0	5	3	3
ATP-dependent DNA helicase Rep OS=Burkholderia thailandensis (strain ATCC 700388 / DSM 13276 / CIP 106301 / E264) GN=rep PE=3 SV=1	tr|Q2STJ5|Q2STJ5_BURTA	95 kDa	4	8	11	0	0	0
Lipoprotein, putative OS=Burkholderia thailandensis (strain ATCC 700388 / DSM 13276 / CIP 106301 / E264) GN=BTH_I3256 PE=4 SV=1	tr|Q2STJ9|Q2STJ9_BURTA	13 kDa	3	0	0	0	0	0
Aminomethyltransferase OS=Burkholderia thailandensis (strain ATCC 700388 / DSM 13276 / CIP 106301 / E264) GN=gcvT PE=3 SV=1	tr|Q2STK0|Q2STK0_BURTA	63 kDa	31	26	25	9	8	17
Glycine cleavage system H protein OS=Burkholderia thailandensis (strain ATCC 700388 / DSM 13276 / CIP 106301 / E264) GN=gcvH PE=3 SV=1	tr|Q2STK1|Q2STK1_BURTA	13 kDa	0	2	0	0	0	0
Alginate lyase family protein OS=Burkholderia thailandensis (strain ATCC 700388 / DSM 13276 / CIP 106301 / E264) GN=BTH_I3252 PE=4 SV=1	tr|Q2STK3|Q2STK3_BURTA	41 kDa	0	3	3	0	0	0
L-serine ammonia-lyase OS=Burkholderia thailandensis (strain ATCC 700388 / DSM 13276 / CIP 106301 / E264) GN=sdaA-1 PE=4 SV=1	tr|Q2STK4|Q2STK4_BURTA	48 kDa	11	6	7	2	0	2
Acetolactate synthase, large subunit, putative OS=Burkholderia thailandensis (strain ATCC 700388 / DSM 13276 / CIP 106301 / E264) GN=BTH_I3250 PE=3 SV=1	tr|Q2STK5|Q2STK5_BURTA	61 kDa	0	2	0	3	0	2
Acetaldehyde dehydrogenase 2 OS=Burkholderia thailandensis (strain ATCC 700388 / DSM 13276 / CIP 106301 / E264) GN=acoD PE=3 SV=1	tr|Q2STK8|Q2STK8_BURTA	55 kDa	19	24	46	7	4	0
TIR domain protein OS=Burkholderia thailandensis (strain ATCC 700388 / DSM 13276 / CIP 106301 / E264) GN=BTH_I3242 PE=4 SV=1	tr|Q2STL3|Q2STL3_BURTA	36 kDa	3	4	2	0	0	0
DNA gyrase subunit B OS=Burkholderia thailandensis (strain ATCC 700388 / DSM 13276 / CIP 106301 / E264) GN=gyrB PE=3 SV=1	tr|Q2STL4|Q2STL4_BURTA	96 kDa	103	66	70	19	8	13
DNA polymerase III subunit beta OS=Burkholderia thailandensis (strain ATCC 700388 / DSM 13276 / CIP 106301 / E264) GN=dnaN PE=4 SV=1	tr|Q2STL5|Q2STL5_BURTA	41 kDa	62	59	57	10	0	11
Uncharacterized protein OS=Burkholderia thailandensis (strain ATCC 700388 / DSM 13276 / CIP 106301 / E264) GN=BTH_I3227 PE=4 SV=1	tr|Q2STM8|Q2STM8_BURTA	56 kDa	5	4	6	4	0	4
Uncharacterized protein OS=Burkholderia thailandensis (strain ATCC 700388 / DSM 13276 / CIP 106301 / E264) GN=BTH_I3226 PE=4 SV=1	tr|Q2STM9|Q2STM9_BURTA	81 kDa	2	2	5	0	0	0
Rhs element Vgr family protein OS=Burkholderia thailandensis (strain ATCC 700388 / DSM 13276 / CIP 106301 / E264) GN=BTH_I3225 PE=4 SV=1	tr|Q2STN0|Q2STN0_BURTA	99 kDa	4	0	0	0	0	0
Curli production assembly/transport component CsgG, putative OS=Burkholderia thailandensis (strain ATCC 700388 / DSM 13276 / CIP 106301 / E264) GN=BTH_I3206 PE=4 SV=1	tr|Q2STP9|Q2STP9_BURTA	22 kDa	3	2	0	0	0	0
Uncharacterized protein OS=Burkholderia thailandensis (strain ATCC 700388 / DSM 13276 / CIP 106301 / E264) GN=BTH_I3205 PE=4 SV=1	tr|Q2STQ0|Q2STQ0_BURTA	18 kDa	2	2	2	0	0	0
Acid phosphatase AcpA OS=Burkholderia thailandensis (strain ATCC 700388 / DSM 13276 / CIP 106301 / E264) GN=acpA PE=4 SV=1	tr|Q2STQ3|Q2STQ3_BURTA	60 kDa	30	28	12	0	0	0
Flagellin OS=Burkholderia thailandensis (strain ATCC 700388 / DSM 13276 / CIP 106301 / E264) GN=BTH_I3196 PE=3 SV=1	tr|Q2STQ9|Q2STQ9_BURTA	39 kDa	0	3	0	0	0	0
CheW-like domain protein OS=Burkholderia thailandensis (strain ATCC 700388 / DSM 13276 / CIP 106301 / E264) GN=BTH_I3181 PE=4 SV=1	tr|Q2STS4|Q2STS4_BURTA	19 kDa	2	0	0	0	0	0
Methylenetetrahydrofolate reductase OS=Burkholderia thailandensis (strain ATCC 700388 / DSM 13276 / CIP 106301 / E264) GN=metF PE=3 SV=1	tr|Q2STU2|Q2STU2_BURTA	30 kDa	11	4	6	4	4	9
Carboxymethylenebutenolidase OS=Burkholderia thailandensis (strain ATCC 700388 / DSM 13276 / CIP 106301 / E264) GN=BTH_I3160 PE=4 SV=1	tr|Q2STU5|Q2STU5_BURTA	25 kDa	0	3	0	0	0	0
BON domain protein OS=Burkholderia thailandensis (strain ATCC 700388 / DSM 13276 / CIP 106301 / E264) GN=BTH_I3146 PE=4 SV=1	tr|Q2STV9|Q2STV9_BURTA	27 kDa	0	2	8	0	0	0
AAA ATPase domain protein OS=Burkholderia thailandensis (strain ATCC 700388 / DSM 13276 / CIP 106301 / E264) GN=BTH_I3136 PE=4 SV=1	tr|Q2STW8|Q2STW8_BURTA	74 kDa	2	0	0	0	0	0
2-hydroxy-3-oxopropionate reductase, putative OS=Burkholderia thailandensis (strain ATCC 700388 / DSM 13276 / CIP 106301 / E264) GN=BTH_I3122 PE=4 SV=1	tr|Q2STY2|Q2STY2_BURTA	30 kDa	5	3	4	0	0	0
N-acetyl-gamma-glutamyl-phosphate reductase OS=Burkholderia thailandensis (strain ATCC 700388 / DSM 13276 / CIP 106301 / E264) GN=argC PE=3 SV=1	tr|Q2STZ0|Q2STZ0_BURTA	34 kDa	19	18	19	6	3	6
Orotate phosphoribosyltransferase OS=Burkholderia thailandensis (strain ATCC 700388 / DSM 13276 / CIP 106301 / E264) GN=pyrE PE=3 SV=1	tr|Q2STZ3|Q2STZ3_BURTA	25 kDa	25	15	16	12	2	4
NADP-dependent malic enzyme OS=Burkholderia thailandensis (strain ATCC 700388 / DSM 13276 / CIP 106301 / E264) GN=maeB PE=3 SV=1	tr|Q2STZ4|Q2STZ4_BURTA	81 kDa	87	64	75	19	2	12
4-hydroxyphenylpyruvate dioxygenase OS=Burkholderia thailandensis (strain ATCC 700388 / DSM 13276 / CIP 106301 / E264) GN=hppD PE=3 SV=1	tr|Q2STZ8|Q2STZ8_BURTA	41 kDa	3	0	0	0	0	0
Phenylacetate-CoA oxygenase, PaaG subunit OS=Burkholderia thailandensis (strain ATCC 700388 / DSM 13276 / CIP 106301 / E264) GN=paaG PE=4 SV=1	tr|Q2SU07|Q2SU07_BURTA	37 kDa	2	0	0	0	0	0
Transcription termination/antitermination protein NusG OS=Burkholderia thailandensis (strain ATCC 700388 / DSM 13276 / CIP 106301 / E264) GN=nusG PE=3 SV=1	tr|Q2SU14|Q2SU14_BURTA	21 kDa	24	21	23	14	0	7
ATP-dependent DNA helicase RecQ OS=Burkholderia thailandensis (strain ATCC 700388 / DSM 13276 / CIP 106301 / E264) GN=recQ PE=4 SV=1	tr|Q2SU21|Q2SU21_BURTA	71 kDa	8	0	2	0	0	0
Protein translocase subunit SecY OS=Burkholderia thailandensis (strain ATCC 700388 / DSM 13276 / CIP 106301 / E264) GN=secY PE=3 SV=1	tr|Q2SU47|Q2SU47_BURTA	49 kDa	19	9	8	0	0	0
Cytochrome C biogenesis transmembrane region family protein OS=Burkholderia thailandensis (strain ATCC 700388 / DSM 13276 / CIP 106301 / E264) GN=BTH_I3039 PE=4 SV=1	tr|Q2SU56|Q2SU56_BURTA	65 kDa	0	0	3	0	0	0
Delta-aminolevulinic acid dehydratase OS=Burkholderia thailandensis (strain ATCC 700388 / DSM 13276 / CIP 106301 / E264) GN=hemB PE=3 SV=1	tr|Q2SU57|Q2SU57_BURTA	40 kDa	12	16	8	5	0	4
Cytochrome c assembly family protein OS=Burkholderia thailandensis (strain ATCC 700388 / DSM 13276 / CIP 106301 / E264) GN=BTH_I3035 PE=4 SV=1	tr|Q2SU60|Q2SU60_BURTA	79 kDa	5	4	3	0	0	0
Cytochrome c assembly family protein OS=Burkholderia thailandensis (strain ATCC 700388 / DSM 13276 / CIP 106301 / E264) GN=ccsB PE=4 SV=1	tr|Q2SU61|Q2SU61_BURTA	44 kDa	2	2	0	0	0	0
Diaminopimelate decarboxylase OS=Burkholderia thailandensis (strain ATCC 700388 / DSM 13276 / CIP 106301 / E264) GN=lysA PE=3 SV=1	tr|Q2SU64|Q2SU64_BURTA	45 kDa	0	4	0	0	0	0
Penicillin-binding protein, 1A family OS=Burkholderia thailandensis (strain ATCC 700388 / DSM 13276 / CIP 106301 / E264) GN=BTH_I3029 PE=4 SV=1	tr|Q2SU66|Q2SU66_BURTA	87 kDa	0	7	2	0	0	0
3-dehydroquinate synthase OS=Burkholderia thailandensis (strain ATCC 700388 / DSM 13276 / CIP 106301 / E264) GN=aroB PE=3 SV=1	tr|Q2SU72|Q2SU72_BURTA	38 kDa	12	10	12	5	4	0
Deoxyguanosinetriphosphate triphosphohydrolase-like protein OS=Burkholderia thailandensis (strain ATCC 700388 / DSM 13276 / CIP 106301 / E264) GN=dgt PE=3 SV=1	tr|Q2SU73|Q2SU73_BURTA	46 kDa	0	0	2	0	0	0
Bacterial extracellular solute-binding family protein OS=Burkholderia thailandensis (strain ATCC 700388 / DSM 13276 / CIP 106301 / E264) GN=BTH_I3021 PE=4 SV=1	tr|Q2SU74|Q2SU74_BURTA	48 kDa	0	3	0	0	0	0
Transposase IS200 like family protein OS=Burkholderia thailandensis (strain ATCC 700388 / DSM 13276 / CIP 106301 / E264) GN=BTH_I3015 PE=4 SV=1	tr|Q2SU80|Q2SU80_BURTA	27 kDa	3	2	4	2	0	2
Glutamate synthase, large subunit OS=Burkholderia thailandensis (strain ATCC 700388 / DSM 13276 / CIP 106301 / E264) GN=BTH_I3014 PE=4 SV=1	tr|Q2SU81|Q2SU81_BURTA	177 kDa	286	173	225	40	9	43
Glutamate synthase, NADH/NADPH, small subunit domain protein OS=Burkholderia thailandensis (strain ATCC 700388 / DSM 13276 / CIP 106301 / E264) GN=gltD PE=4 SV=1	tr|Q2SU82|Q2SU82_BURTA	54 kDa	25	24	11	0	0	0
Amino acid carrier family protein OS=Burkholderia thailandensis (strain ATCC 700388 / DSM 13276 / CIP 106301 / E264) GN=agcS PE=3 SV=1	tr|Q2SU83|Q2SU83_BURTA	53 kDa	2	0	0	0	0	0
FAD dependent oxidoreductase family protein OS=Burkholderia thailandensis (strain ATCC 700388 / DSM 13276 / CIP 106301 / E264) GN=BTH_I3008 PE=4 SV=1	tr|Q2SU87|Q2SU87_BURTA	40 kDa	4	6	6	0	0	0
ABC transporter family protein OS=Burkholderia thailandensis (strain ATCC 700388 / DSM 13276 / CIP 106301 / E264) GN=BTH_I3004 PE=4 SV=1	tr|Q2SU91|Q2SU91_BURTA	29 kDa	10	8	6	0	0	0
Putative signal peptide protein OS=Burkholderia thailandensis (strain ATCC 700388 / DSM 13276 / CIP 106301 / E264) GN=BTH_I3000 PE=4 SV=1	tr|Q2SU95|Q2SU95_BURTA	24 kDa	0	2	0	0	0	0
ABC transporter, ATP-binding protein OS=Burkholderia thailandensis (strain ATCC 700388 / DSM 13276 / CIP 106301 / E264) GN=BTH_I2998 PE=4 SV=1	tr|Q2SU97|Q2SU97_BURTA	37 kDa	7	7	7	0	0	0
UDP-N-acetylglucosamine 1-carboxyvinyltransferase OS=Burkholderia thailandensis (strain ATCC 700388 / DSM 13276 / CIP 106301 / E264) GN=murA PE=3 SV=1	tr|Q2SUA0|Q2SUA0_BURTA	47 kDa	18	14	13	0	0	0
Histidinol dehydrogenase OS=Burkholderia thailandensis (strain ATCC 700388 / DSM 13276 / CIP 106301 / E264) GN=hisD PE=3 SV=1	tr|Q2SUA2|Q2SUA2_BURTA	47 kDa	2	0	2	0	0	0
Histidinol-phosphate aminotransferase OS=Burkholderia thailandensis (strain ATCC 700388 / DSM 13276 / CIP 106301 / E264) GN=hisC-2 PE=3 SV=1	tr|Q2SUA3|Q2SUA3_BURTA	38 kDa	0	3	3	0	0	0
Imidazole glycerol phosphate synthase subunit HisH OS=Burkholderia thailandensis (strain ATCC 700388 / DSM 13276 / CIP 106301 / E264) GN=hisH PE=3 SV=1	tr|Q2SUA6|Q2SUA6_BURTA	23 kDa	8	8	6	0	0	0
Ubiquinol-cytochrome c reductase iron-sulfur subunit OS=Burkholderia thailandensis (strain ATCC 700388 / DSM 13276 / CIP 106301 / E264) GN=petA PE=4 SV=1	tr|Q2SUB8|Q2SUB8_BURTA	22 kDa	2	0	0	2	0	0
Stringent starvation protein A OS=Burkholderia thailandensis (strain ATCC 700388 / DSM 13276 / CIP 106301 / E264) GN=BTH_I2974 PE=4 SV=1	tr|Q2SUC1|Q2SUC1_BURTA	24 kDa	23	30	32	17	4	13
OmpA family protein, putative OS=Burkholderia thailandensis (strain ATCC 700388 / DSM 13276 / CIP 106301 / E264) GN=BTH_I2968 PE=4 SV=1	tr|Q2SUC4|Q2SUC4_BURTA	29 kDa	10	7	10	3	0	3
Uncharacterized protein OS=Burkholderia thailandensis (strain ATCC 700388 / DSM 13276 / CIP 106301 / E264) GN=BTH_I2967 PE=4 SV=1	tr|Q2SUC5|Q2SUC5_BURTA	50 kDa	4	2	4	0	0	2
Uncharacterized protein OS=Burkholderia thailandensis (strain ATCC 700388 / DSM 13276 / CIP 106301 / E264) GN=BTH_I2963 PE=4 SV=1	tr|Q2SUC9|Q2SUC9_BURTA	55 kDa	11	10	12	16	6	15
Type VI secretion system effector, Hcp1 family protein OS=Burkholderia thailandensis (strain ATCC 700388 / DSM 13276 / CIP 106301 / E264) GN=BTH_I2962 PE=4 SV=1	tr|Q2SUD0|Q2SUD0_BURTA	18 kDa	20	21	19	19	3	16
ClpA/B type protease OS=Burkholderia thailandensis (strain ATCC 700388 / DSM 13276 / CIP 106301 / E264) GN=clpV PE=4 SV=1	tr|Q2SUD4|Q2SUD4_BURTA	97 kDa	56	37	46	40	16	41
ImpA-related N-terminal family OS=Burkholderia thailandensis (strain ATCC 700388 / DSM 13276 / CIP 106301 / E264) GN=BTH_I2957 PE=4 SV=1	tr|Q2SUD5|Q2SUD5_BURTA	41 kDa	3	2	0	0	0	0
Uncharacterized protein OS=Burkholderia thailandensis (strain ATCC 700388 / DSM 13276 / CIP 106301 / E264) GN=BTH_I2955 PE=4 SV=1	tr|Q2SUD7|Q2SUD7_BURTA	36 kDa	0	0	0	0	0	2
ImcF-related family OS=Burkholderia thailandensis (strain ATCC 700388 / DSM 13276 / CIP 106301 / E264) GN=BTH_I2954 PE=4 SV=1	tr|Q2SUD8|Q2SUD8_BURTA	142 kDa	39	15	17	10	3	16
Secretion protein, putative OS=Burkholderia thailandensis (strain ATCC 700388 / DSM 13276 / CIP 106301 / E264) GN=BTH_I2948 PE=4 SV=1	tr|Q2SUE4|Q2SUE4_BURTA	59 kDa	2	0	0	0	0	0
Methyltransferase domain protein OS=Burkholderia thailandensis (strain ATCC 700388 / DSM 13276 / CIP 106301 / E264) GN=BTH_I2942 PE=4 SV=1	tr|Q2SUF0|Q2SUF0_BURTA	33 kDa	0	2	2	0	0	0
Nitroreductase family protein OS=Burkholderia thailandensis (strain ATCC 700388 / DSM 13276 / CIP 106301 / E264) GN=BTH_I2938 PE=4 SV=1	tr|Q2SUF4|Q2SUF4_BURTA	22 kDa	0	2	4	0	0	0
Chaperone protein, putative OS=Burkholderia thailandensis (strain ATCC 700388 / DSM 13276 / CIP 106301 / E264) GN=BTH_I2937 PE=4 SV=1	tr|Q2SUF5|Q2SUF5_BURTA	51 kDa	0	2	0	0	0	0
Flavin prenyltransferase UbiX OS=Burkholderia thailandensis (strain ATCC 700388 / DSM 13276 / CIP 106301 / E264) GN=ubiX PE=3 SV=1	tr|Q2SUF9|Q2SUF9_BURTA	21 kDa	2	0	0	0	0	0
Glutaredoxin OS=Burkholderia thailandensis (strain ATCC 700388 / DSM 13276 / CIP 106301 / E264) GN=grxD PE=3 SV=1	tr|Q2SUG0|Q2SUG0_BURTA	11 kDa	5	4	6	0	0	0
Metallopeptidase M24 family protein OS=Burkholderia thailandensis (strain ATCC 700388 / DSM 13276 / CIP 106301 / E264) GN=BTH_I2927 PE=4 SV=1	tr|Q2SUG5|Q2SUG5_BURTA	65 kDa	8	4	6	0	0	0
ABC transporter, ATP-binding protein OS=Burkholderia thailandensis (strain ATCC 700388 / DSM 13276 / CIP 106301 / E264) GN=ccmA PE=4 SV=1	tr|Q2SUG8|Q2SUG8_BURTA	62 kDa	8	14	4	0	0	0
Ribosome-binding ATPase YchF OS=Burkholderia thailandensis (strain ATCC 700388 / DSM 13276 / CIP 106301 / E264) GN=ychF PE=3 SV=1	tr|Q2SUH2|Q2SUH2_BURTA	39 kDa	8	11	4	0	0	0
Monooxygenase family protein OS=Burkholderia thailandensis (strain ATCC 700388 / DSM 13276 / CIP 106301 / E264) GN=BTH_I2918 PE=4 SV=1	tr|Q2SUH4|Q2SUH4_BURTA	71 kDa	0	2	3	2	0	0
DSBA-like thioredoxin domain protein OS=Burkholderia thailandensis (strain ATCC 700388 / DSM 13276 / CIP 106301 / E264) GN=BTH_I2917 PE=4 SV=1	tr|Q2SUH5|Q2SUH5_BURTA	26 kDa	5	6	5	0	0	0
PDZ domain protein OS=Burkholderia thailandensis (strain ATCC 700388 / DSM 13276 / CIP 106301 / E264) GN=BTH_I2916 PE=4 SV=1	tr|Q2SUH6|Q2SUH6_BURTA	65 kDa	6	5	9	0	0	2
Adenylate cyclase OS=Burkholderia thailandensis (strain ATCC 700388 / DSM 13276 / CIP 106301 / E264) GN=BTH_I2913 PE=4 SV=1	tr|Q2SUH9|Q2SUH9_BURTA	23 kDa	0	2	0	0	0	0
Anthranilate synthase component II OS=Burkholderia thailandensis (strain ATCC 700388 / DSM 13276 / CIP 106301 / E264) GN=BTH_I2910 PE=4 SV=1	tr|Q2SUI2|Q2SUI2_BURTA	22 kDa	0	3	3	4	0	3
Anthranilate synthase component I OS=Burkholderia thailandensis (strain ATCC 700388 / DSM 13276 / CIP 106301 / E264) GN=trpE PE=4 SV=1	tr|Q2SUI3|Q2SUI3_BURTA	58 kDa	15	24	18	11	3	10
Phosphoglycolate phosphatase, bacterial OS=Burkholderia thailandensis (strain ATCC 700388 / DSM 13276 / CIP 106301 / E264) GN=gph-2 PE=3 SV=1	tr|Q2SUI4|Q2SUI4_BURTA	26 kDa	0	2	0	0	0	0
Ribulose-phosphate 3-epimerase OS=Burkholderia thailandensis (strain ATCC 700388 / DSM 13276 / CIP 106301 / E264) GN=rpe PE=3 SV=1	tr|Q2SUI5|Q2SUI5_BURTA	27 kDa	6	8	6	5	0	4
Membrane-bound lytic murein transglycosylase A, putative OS=Burkholderia thailandensis (strain ATCC 700388 / DSM 13276 / CIP 106301 / E264) GN=BTH_I2905 PE=4 SV=1	tr|Q2SUI7|Q2SUI7_BURTA	47 kDa	0	2	0	0	0	0
Phenylacetate degradation probable enoyl-CoA hydratase paaB OS=Burkholderia thailandensis (strain ATCC 700388 / DSM 13276 / CIP 106301 / E264) GN=paaB PE=4 SV=1	tr|Q2SUJ0|Q2SUJ0_BURTA	28 kDa	6	0	3	0	0	0
3-oxoadipyl-CoA thiolase OS=Burkholderia thailandensis (strain ATCC 700388 / DSM 13276 / CIP 106301 / E264) GN=pcaF PE=3 SV=1	tr|Q2SUJ1|Q2SUJ1_BURTA (+1)	42 kDa	6	4	2	0	0	0
Phenylacetic acid degradation protein paaN OS=Burkholderia thailandensis (strain ATCC 700388 / DSM 13276 / CIP 106301 / E264) GN=paaN PE=4 SV=1	tr|Q2SUJ2|Q2SUJ2_BURTA	60 kDa	26	25	32	8	2	17
Enoyl-CoA hydratase/isomerase family protein OS=Burkholderia thailandensis (strain ATCC 700388 / DSM 13276 / CIP 106301 / E264) GN=BTH_I2899 PE=3 SV=1	tr|Q2SUJ3|Q2SUJ3_BURTA	28 kDa	14	9	10	2	0	0
D-3-phosphoglycerate dehydrogenase OS=Burkholderia thailandensis (strain ATCC 700388 / DSM 13276 / CIP 106301 / E264) GN=serA PE=3 SV=1	tr|Q2SUK2|Q2SUK2_BURTA	45 kDa	11	14	8	0	0	0
Iron compound ABC transporter, ATP-binding protein, putative OS=Burkholderia thailandensis (strain ATCC 700388 / DSM 13276 / CIP 106301 / E264) GN=BTH_I2858 PE=4 SV=1	tr|Q2SUM9|Q2SUM9_BURTA	28 kDa	5	3	4	0	0	0
Bacterial extracellular solute-binding family protein OS=Burkholderia thailandensis (strain ATCC 700388 / DSM 13276 / CIP 106301 / E264) GN=BTH_I2856 PE=4 SV=1	tr|Q2SUN1|Q2SUN1_BURTA	37 kDa	37	20	26	5	0	3
Heat shock protein, Hsp20 family OS=Burkholderia thailandensis (strain ATCC 700388 / DSM 13276 / CIP 106301 / E264) GN=BTH_I2810 PE=3 SV=1	tr|Q2SUS7|Q2SUS7_BURTA	15 kDa	0	3	4	5	0	3
Heat shock protein, Hsp20 family OS=Burkholderia thailandensis (strain ATCC 700388 / DSM 13276 / CIP 106301 / E264) GN=BTH_I2809 PE=3 SV=1	tr|Q2SUS8|Q2SUS8_BURTA	16 kDa	3	2	2	2	0	2
Phosphoenolpyruvate carboxykinase [GTP] OS=Burkholderia thailandensis (strain ATCC 700388 / DSM 13276 / CIP 106301 / E264) GN=pckG PE=3 SV=1	tr|Q2SUS9|Q2SUS9_BURTA	68 kDa	3	4	5	0	0	2
3-hydroxyacyl-CoA dehydrogenase family protein OS=Burkholderia thailandensis (strain ATCC 700388 / DSM 13276 / CIP 106301 / E264) GN=BTH_I2807 PE=4 SV=1	tr|Q2SUT0|Q2SUT0_BURTA	42 kDa	0	0	2	0	0	0
Malonate decarboxylase alpha-subunit OS=Burkholderia thailandensis (strain ATCC 700388 / DSM 13276 / CIP 106301 / E264) GN=mdcA PE=4 SV=1	tr|Q2SUT4|Q2SUT4_BURTA	60 kDa	0	0	2	0	0	0
DNA polymerase III, epsilon subunit OS=Burkholderia thailandensis (strain ATCC 700388 / DSM 13276 / CIP 106301 / E264) GN=dnaQ PE=4 SV=1	tr|Q2SUU6|Q2SUU6_BURTA	26 kDa	4	6	4	0	0	0
Methyltransferase domain protein OS=Burkholderia thailandensis (strain ATCC 700388 / DSM 13276 / CIP 106301 / E264) GN=BTH_I2789 PE=4 SV=1	tr|Q2SUU8|Q2SUU8_BURTA	31 kDa	2	0	0	0	0	0
LysM domain protein OS=Burkholderia thailandensis (strain ATCC 700388 / DSM 13276 / CIP 106301 / E264) GN=BTH_I2787 PE=4 SV=1	tr|Q2SUV0|Q2SUV0_BURTA	58 kDa	12	8	5	0	0	0
Carbamoyl-phosphate synthase small chain OS=Burkholderia thailandensis (strain ATCC 700388 / DSM 13276 / CIP 106301 / E264) GN=carA PE=3 SV=1	tr|Q2SUV4|Q2SUV4_BURTA	41 kDa	15	21	15	6	3	6
Carbamoyl-phosphate synthase large chain OS=Burkholderia thailandensis (strain ATCC 700388 / DSM 13276 / CIP 106301 / E264) GN=carB PE=3 SV=1	tr|Q2SUV6|Q2SUV6_BURTA	118 kDa	178	130	159	69	38	68
CRS1 / YhbY domain family OS=Burkholderia thailandensis (strain ATCC 700388 / DSM 13276 / CIP 106301 / E264) GN=BTH_I2778 PE=4 SV=1	tr|Q2SUV9|Q2SUV9_BURTA	20 kDa	2	0	4	0	0	0
ATP-dependent zinc metalloprotease FtsH OS=Burkholderia thailandensis (strain ATCC 700388 / DSM 13276 / CIP 106301 / E264) GN=hflB PE=3 SV=1	tr|Q2SUW1|Q2SUW1_BURTA	69 kDa	69	58	74	14	6	15
Dihydropteroate synthase OS=Burkholderia thailandensis (strain ATCC 700388 / DSM 13276 / CIP 106301 / E264) GN=BTH_I2775 PE=3 SV=1	tr|Q2SUW2|Q2SUW2_BURTA	35 kDa	3	0	2	0	0	0
Phosphate-binding protein PstS OS=Burkholderia thailandensis (strain ATCC 700388 / DSM 13276 / CIP 106301 / E264) GN=pstS PE=3 SV=1	tr|Q2SUW4|Q2SUW4_BURTA	36 kDa	5	7	13	0	0	2
Phosphate-specific transport system accessory protein PhoU OS=Burkholderia thailandensis (strain ATCC 700388 / DSM 13276 / CIP 106301 / E264) GN=phoU PE=3 SV=1	tr|Q2SUW8|Q2SUW8_BURTA	26 kDa	5	4	7	0	0	0
Exopolyphosphatase OS=Burkholderia thailandensis (strain ATCC 700388 / DSM 13276 / CIP 106301 / E264) GN=BTH_I2765 PE=4 SV=1	tr|Q2SUX2|Q2SUX2_BURTA	55 kDa	0	4	3	0	0	0
Type I restriction system adenine methylase OS=Burkholderia thailandensis (strain ATCC 700388 / DSM 13276 / CIP 106301 / E264) GN=BTH_I2743 PE=4 SV=1	tr|Q2SUZ2|Q2SUZ2_BURTA	58 kDa	18	24	26	16	0	10
Type I restriction-modification system specificity determinant XF2741 OS=Burkholderia thailandensis (strain ATCC 700388 / DSM 13276 / CIP 106301 / E264) GN=BTH_I2742 PE=4 SV=1	tr|Q2SUZ3|Q2SUZ3_BURTA	44 kDa	4	5	9	0	0	2
Type I restriction-modification system endonuclease XF2739 OS=Burkholderia thailandensis (strain ATCC 700388 / DSM 13276 / CIP 106301 / E264) GN=hsdR PE=4 SV=1	tr|Q2SUZ5|Q2SUZ5_BURTA	117 kDa	28	21	33	4	0	5
Histidine kinase-, DNA gyrase B-, and HSP90-like ATPase family protein OS=Burkholderia thailandensis (strain ATCC 700388 / DSM 13276 / CIP 106301 / E264) GN=BTH_I2739 PE=4 SV=1	tr|Q2SUZ6|Q2SUZ6_BURTA	75 kDa	3	0	3	0	0	0
Meiotically up-regulated 113 family protein OS=Burkholderia thailandensis (strain ATCC 700388 / DSM 13276 / CIP 106301 / E264) GN=BTH_I2738 PE=4 SV=1	tr|Q2SUZ7|Q2SUZ7_BURTA	23 kDa	2	4	4	0	0	0
Rhs element Vgr family protein OS=Burkholderia thailandensis (strain ATCC 700388 / DSM 13276 / CIP 106301 / E264) GN=BTH_I2705 PE=4 SV=1	tr|Q2SV29|Q2SV29_BURTA	98 kDa	2	0	0	0	0	0
Major facilitator family transporter OS=Burkholderia thailandensis (strain ATCC 700388 / DSM 13276 / CIP 106301 / E264) GN=BTH_I2684 PE=4 SV=1	tr|Q2SV50|Q2SV50_BURTA	46 kDa	0	0	6	0	0	0
Bacterial regulatory s, luxR family protein OS=Burkholderia thailandensis (strain ATCC 700388 / DSM 13276 / CIP 106301 / E264) GN=BTH_I2674 PE=4 SV=1	tr|Q2SV60|Q2SV60_BURTA	22 kDa	0	0	2	0	0	0
Beta-N-Acetylglucosaminidase OS=Burkholderia thailandensis (strain ATCC 700388 / DSM 13276 / CIP 106301 / E264) GN=BTH_I2668 PE=3 SV=1	tr|Q2SV66|Q2SV66_BURTA	75 kDa	54	43	56	2	0	5
Glutamine--tRNA ligase OS=Burkholderia thailandensis (strain ATCC 700388 / DSM 13276 / CIP 106301 / E264) GN=glnS PE=3 SV=1	tr|Q2SV69|Q2SV69_BURTA	65 kDa	51	52	52	15	0	17
CAIB/BAIF family protein OS=Burkholderia thailandensis (strain ATCC 700388 / DSM 13276 / CIP 106301 / E264) GN=BTH_I2662 PE=4 SV=1	tr|Q2SV72|Q2SV72_BURTA	44 kDa	0	4	2	0	0	0
Alcohol dehydrogenase, iron-containing family protein OS=Burkholderia thailandensis (strain ATCC 700388 / DSM 13276 / CIP 106301 / E264) GN=BTH_I2655 PE=4 SV=1	tr|Q2SV79|Q2SV79_BURTA	40 kDa	2	0	0	0	0	0
Sulfurtransferase TusA family protein OS=Burkholderia thailandensis (strain ATCC 700388 / DSM 13276 / CIP 106301 / E264) GN=BTH_I2640 PE=3 SV=1	tr|Q2SV94|Q2SV94_BURTA	8 kDa	0	0	2	0	0	0
DNA-binding response regulator OS=Burkholderia thailandensis (strain ATCC 700388 / DSM 13276 / CIP 106301 / E264) GN=BTH_I2638 PE=4 SV=1	tr|Q2SV96|Q2SV96_BURTA	28 kDa	22	21	22	6	4	6
UTP--glucose-1-phosphate uridylyltransferase OS=Burkholderia thailandensis (strain ATCC 700388 / DSM 13276 / CIP 106301 / E264) GN=galU-2 PE=3 SV=1	tr|Q2SVA0|Q2SVA0_BURTA	33 kDa	21	20	28	9	0	9
Valine--tRNA ligase OS=Burkholderia thailandensis (strain ATCC 700388 / DSM 13276 / CIP 106301 / E264) GN=valS PE=3 SV=1	tr|Q2SVA1|Q2SVA1_BURTA	107 kDa	155	166	174	79	43	89
DNA helicase OS=Burkholderia thailandensis (strain ATCC 700388 / DSM 13276 / CIP 106301 / E264) GN=BTH_I2632 PE=3 SV=1	tr|Q2SVA2|Q2SVA2_BURTA	87 kDa	45	41	52	20	10	20
5'-methylthioadenosine/S-adenosylhomocysteine nucleosidase OS=Burkholderia thailandensis (strain ATCC 700388 / DSM 13276 / CIP 106301 / E264) GN=mtnN PE=3 SV=1	tr|Q2SVA3|Q2SVA3_BURTA	28 kDa	2	2	3	0	0	0
Bacterial regulatory helix-turn-helix, lysR family protein OS=Burkholderia thailandensis (strain ATCC 700388 / DSM 13276 / CIP 106301 / E264) GN=BTH_I2624 PE=4 SV=1	tr|Q2SVB0|Q2SVB0_BURTA	35 kDa	0	4	3	0	0	2
Calcineurin-like phosphoesterase family protein OS=Burkholderia thailandensis (strain ATCC 700388 / DSM 13276 / CIP 106301 / E264) GN=BTH_I2622 PE=4 SV=1	tr|Q2SVB2|Q2SVB2_BURTA	33 kDa	0	5	8	0	0	2
FAD binding domain protein OS=Burkholderia thailandensis (strain ATCC 700388 / DSM 13276 / CIP 106301 / E264) GN=BTH_I2621 PE=4 SV=1	tr|Q2SVB3|Q2SVB3_BURTA	51 kDa	9	8	11	8	2	5
Flavodoxin OS=Burkholderia thailandensis (strain ATCC 700388 / DSM 13276 / CIP 106301 / E264) GN=wrbA PE=3 SV=1	tr|Q2SVB5|Q2SVB5_BURTA	21 kDa	3	3	2	0	0	0
CBS domain protein OS=Burkholderia thailandensis (strain ATCC 700388 / DSM 13276 / CIP 106301 / E264) GN=BTH_I2616 PE=4 SV=1	tr|Q2SVB8|Q2SVB8_BURTA	17 kDa	22	17	27	13	3	9
Electron transfer flavoprotein-ubiquinone oxidoreductase OS=Burkholderia thailandensis (strain ATCC 700388 / DSM 13276 / CIP 106301 / E264) GN=BTH_I2613 PE=4 SV=1	tr|Q2SVC1|Q2SVC1_BURTA	61 kDa	38	35	35	27	10	20
Oxidoreductase, short-chain dehydrogenase/reductase family OS=Burkholderia thailandensis (strain ATCC 700388 / DSM 13276 / CIP 106301 / E264) GN=BTH_I2612 PE=4 SV=1	tr|Q2SVC2|Q2SVC2_BURTA	28 kDa	4	14	11	3	0	7
Thioesterase family protein OS=Burkholderia thailandensis (strain ATCC 700388 / DSM 13276 / CIP 106301 / E264) GN=BTH_I2611 PE=4 SV=1	tr|Q2SVC3|Q2SVC3_BURTA	16 kDa	7	4	8	0	0	0
3-oxoadipate CoA-succinyl transferase alpha subunit OS=Burkholderia thailandensis (strain ATCC 700388 / DSM 13276 / CIP 106301 / E264) GN=BTH_I2608 PE=4 SV=1	tr|Q2SVC6|Q2SVC6_BURTA	33 kDa	3	8	7	9	7	15
3-oxoacid CoA-transferase, B subunit OS=Burkholderia thailandensis (strain ATCC 700388 / DSM 13276 / CIP 106301 / E264) GN=BTH_I2607 PE=4 SV=1	tr|Q2SVC7|Q2SVC7_BURTA	22 kDa	2	3	3	23	0	13
Alpha/beta hydrolase fold family protein OS=Burkholderia thailandensis (strain ATCC 700388 / DSM 13276 / CIP 106301 / E264) GN=BTH_I2599 PE=4 SV=1	tr|Q2SVD5|Q2SVD5_BURTA	33 kDa	0	0	2	0	0	0
Endoribonuclease L-PSP family protein OS=Burkholderia thailandensis (strain ATCC 700388 / DSM 13276 / CIP 106301 / E264) GN=BTH_I2598 PE=4 SV=1	tr|Q2SVD6|Q2SVD6_BURTA	13 kDa	3	0	0	0	0	0
Translation initiation factor IF-3 OS=Burkholderia thailandensis (strain ATCC 700388 / DSM 13276 / CIP 106301 / E264) GN=infC PE=3 SV=1	tr|Q2SVD9|Q2SVD9_BURTA	18 kDa	33	27	28	9	0	8
Ata11 protein OS=Burkholderia thailandensis (strain ATCC 700388 / DSM 13276 / CIP 106301 / E264) GN=BTH_I2582 PE=4 SV=1	tr|Q2SVF1|Q2SVF1_BURTA	29 kDa	0	0	2	0	0	0
Lipoprotein, putative OS=Burkholderia thailandensis (strain ATCC 700388 / DSM 13276 / CIP 106301 / E264) GN=BTH_I2578 PE=4 SV=1	tr|Q2SVF4|Q2SVF4_BURTA	44 kDa	10	7	2	0	0	0
Uncharacterized protein OS=Burkholderia thailandensis (strain ATCC 700388 / DSM 13276 / CIP 106301 / E264) GN=BTH_I2575 PE=4 SV=1	tr|Q2SVF7|Q2SVF7_BURTA	10 kDa	3	0	0	0	0	0
Pseudouridine synthase OS=Burkholderia thailandensis (strain ATCC 700388 / DSM 13276 / CIP 106301 / E264) GN=BTH_I2567 PE=3 SV=1	tr|Q2SVG5|Q2SVG5_BURTA	54 kDa	3	0	12	0	0	0
Transcription termination/antitermination protein NusA OS=Burkholderia thailandensis (strain ATCC 700388 / DSM 13276 / CIP 106301 / E264) GN=nusA PE=3 SV=1	tr|Q2SVG7|Q2SVG7_BURTA	55 kDa	49	47	54	17	2	23
GTP-binding protein TypA OS=Burkholderia thailandensis (strain ATCC 700388 / DSM 13276 / CIP 106301 / E264) GN=typA PE=4 SV=1	tr|Q2SVH5|Q2SVH5_BURTA	68 kDa	62	38	45	6	6	9
2-oxoglutarate dehydrogenase, E1 component OS=Burkholderia thailandensis (strain ATCC 700388 / DSM 13276 / CIP 106301 / E264) GN=sucA PE=4 SV=1	tr|Q2SVH6|Q2SVH6_BURTA	106 kDa	228	194	209	105	70	85
Dihydrolipoyllysine-residue succinyltransferase component of 2-oxoglutarate dehydrogenase complex OS=Burkholderia thailandensis (strain ATCC 700388 / DSM 13276 / CIP 106301 / E264) GN=sucB PE=3 SV=1	tr|Q2SVH7|Q2SVH7_BURTA	44 kDa	37	41	30	0	0	2
Dihydrolipoyl dehydrogenase OS=Burkholderia thailandensis (strain ATCC 700388 / DSM 13276 / CIP 106301 / E264) GN=lpdA-1 PE=4 SV=1	tr|Q2SVH8|Q2SVH8_BURTA	50 kDa	91	86	104	35	10	30
AFG1-like ATPase family protein OS=Burkholderia thailandensis (strain ATCC 700388 / DSM 13276 / CIP 106301 / E264) GN=BTH_I2553 PE=4 SV=1	tr|Q2SVH9|Q2SVH9_BURTA	42 kDa	2	0	0	0	0	0
RNA-binding protein Hfq OS=Burkholderia thailandensis (strain ATCC 700388 / DSM 13276 / CIP 106301 / E264) GN=hfq PE=3 SV=1	tr|Q2SVK0|Q2SVK0_BURTA	22 kDa	6	3	4	0	0	0
Ribonuclease R OS=Burkholderia thailandensis (strain ATCC 700388 / DSM 13276 / CIP 106301 / E264) GN=rnr PE=3 SV=1	tr|Q2SVL1|Q2SVL1_BURTA	100 kDa	37	17	31	3	0	2
23S rRNA (guanosine-2'-O-)-methyltransferase RlmB OS=Burkholderia thailandensis (strain ATCC 700388 / DSM 13276 / CIP 106301 / E264) GN=rlmB PE=3 SV=1	tr|Q2SVL2|Q2SVL2_BURTA	26 kDa	4	0	3	0	0	0
N-acetylmuramoyl-L-alanine amidase AmiD OS=Burkholderia thailandensis (strain ATCC 700388 / DSM 13276 / CIP 106301 / E264) GN=amiD PE=4 SV=1	tr|Q2SVL3|Q2SVL3_BURTA	33 kDa	3	9	9	0	0	0
Ribose-5-phosphate isomerase A OS=Burkholderia thailandensis (strain ATCC 700388 / DSM 13276 / CIP 106301 / E264) GN=rpiA PE=1 SV=1	tr|Q2SVL4|Q2SVL4_BURTA	25 kDa	3	2	3	2	0	0
Oxidoreductase, Gfo/Idh/MocA family OS=Burkholderia thailandensis (strain ATCC 700388 / DSM 13276 / CIP 106301 / E264) GN=BTH_I2514 PE=4 SV=1	tr|Q2SVL6|Q2SVL6_BURTA	35 kDa	0	2	0	0	0	0
Amino acid ABC transporter, periplasmic amino acid-binding protein OS=Burkholderia thailandensis (strain ATCC 700388 / DSM 13276 / CIP 106301 / E264) GN=BTH_I2512 PE=3 SV=1	tr|Q2SVL8|Q2SVL8_BURTA	28 kDa	0	3	0	0	0	0
Enoyl-CoA hydratase/isomerase family protein OS=Burkholderia thailandensis (strain ATCC 700388 / DSM 13276 / CIP 106301 / E264) GN=BTH_I2504 PE=4 SV=1	tr|Q2SVM5|Q2SVM5_BURTA	41 kDa	7	3	6	2	0	0
Sodium:dicarboxylate symporter family protein OS=Burkholderia thailandensis (strain ATCC 700388 / DSM 13276 / CIP 106301 / E264) GN=BTH_I2493 PE=4 SV=1	tr|Q2SVN5|Q2SVN5_BURTA	50 kDa	2	8	0	0	0	0
Aldo/keto reductase family protein OS=Burkholderia thailandensis (strain ATCC 700388 / DSM 13276 / CIP 106301 / E264) GN=BTH_I2490 PE=4 SV=1	tr|Q2SVN8|Q2SVN8_BURTA	39 kDa	3	0	3	0	0	0
Binding protein component of ABC ribose transporter OS=Burkholderia thailandensis (strain ATCC 700388 / DSM 13276 / CIP 106301 / E264) GN=BTH_I2475 PE=4 SV=1	tr|Q2SVQ3|Q2SVQ3_BURTA	34 kDa	0	6	0	0	0	0
Protein kinase OS=Burkholderia thailandensis (strain ATCC 700388 / DSM 13276 / CIP 106301 / E264) GN=BTH_I2469 PE=4 SV=1	tr|Q2SVQ9|Q2SVQ9_BURTA	73 kDa	21	9	14	19	0	11
SpoVR like family protein OS=Burkholderia thailandensis (strain ATCC 700388 / DSM 13276 / CIP 106301 / E264) GN=BTH_I2467 PE=4 SV=1	tr|Q2SVR1|Q2SVR1_BURTA	66 kDa	3	3	5	0	0	0
Alpha-ketoglutarate permease OS=Burkholderia thailandensis (strain ATCC 700388 / DSM 13276 / CIP 106301 / E264) GN=BTH_I2466 PE=4 SV=1	tr|Q2SVR2|Q2SVR2_BURTA	47 kDa	8	5	0	0	0	0
RND multidrug efflux transporter PA2018 OS=Burkholderia thailandensis (strain ATCC 700388 / DSM 13276 / CIP 106301 / E264) GN=BTH_I2444 PE=3 SV=1	tr|Q2SVT4|Q2SVT4_BURTA	111 kDa	26	18	22	0	0	4
RND efflux system, outer membrane lipoprotein, NodT family OS=Burkholderia thailandensis (strain ATCC 700388 / DSM 13276 / CIP 106301 / E264) GN=BTH_I2443 PE=3 SV=1	tr|Q2SVT5|Q2SVT5_BURTA	58 kDa	4	0	4	0	0	0
MbtH-like family protein OS=Burkholderia thailandensis (strain ATCC 700388 / DSM 13276 / CIP 106301 / E264) GN=BTH_I2426 PE=4 SV=1	tr|Q2SVV2|Q2SVV2_BURTA	9 kDa	2	0	0	0	0	0
Syringomycin biosynthesis enzyme, putative OS=Burkholderia thailandensis (strain ATCC 700388 / DSM 13276 / CIP 106301 / E264) GN=BTH_I2425 PE=4 SV=1	tr|Q2SVV3|Q2SVV3_BURTA	40 kDa	23	15	24	0	0	0
ABC transporter family protein OS=Burkholderia thailandensis (strain ATCC 700388 / DSM 13276 / CIP 106301 / E264) GN=fxuB PE=4 SV=1	tr|Q2SVV4|Q2SVV4_BURTA	32 kDa	10	10	13	0	0	0
Iron compound ABC transporter, periplasmic iron-compound-binding protein OS=Burkholderia thailandensis (strain ATCC 700388 / DSM 13276 / CIP 106301 / E264) GN=BTH_I2421 PE=4 SV=1	tr|Q2SVV7|Q2SVV7_BURTA	45 kDa	0	0	2	0	0	0
Cyclic peptide ABC transporter, ATP-binding protein OS=Burkholderia thailandensis (strain ATCC 700388 / DSM 13276 / CIP 106301 / E264) GN=BTH_I2419 PE=4 SV=1	tr|Q2SVV9|Q2SVV9_BURTA	61 kDa	44	44	54	0	0	0
D-alanine--poly(Phosphoribitol) ligase, subunit 1 OS=Burkholderia thailandensis (strain ATCC 700388 / DSM 13276 / CIP 106301 / E264) GN=dltA PE=4 SV=1	tr|Q2SVW0|Q2SVW0_BURTA	350 kDa	602	437	517	14	3	77
Non-ribosomal peptide synthetase, putative OS=Burkholderia thailandensis (strain ATCC 700388 / DSM 13276 / CIP 106301 / E264) GN=BTH_I2417 PE=4 SV=1	tr|Q2SVW1|Q2SVW1_BURTA	188 kDa	234	170	219	0	0	31
L-ornithine 5-monooxygenase OS=Burkholderia thailandensis (strain ATCC 700388 / DSM 13276 / CIP 106301 / E264) GN=BTH_I2416 PE=4 SV=1	tr|Q2SVW2|Q2SVW2_BURTA	55 kDa	85	63	94	0	0	7
TonB-dependent siderophore receptor OS=Burkholderia thailandensis (strain ATCC 700388 / DSM 13276 / CIP 106301 / E264) GN=BTH_I2415 PE=3 SV=1	tr|Q2SVW3|Q2SVW3_BURTA	81 kDa	97	74	75	0	2	10
Uncharacterized protein OS=Burkholderia thailandensis (strain ATCC 700388 / DSM 13276 / CIP 106301 / E264) GN=BTH_I2414 PE=4 SV=1	tr|Q2SVW4|Q2SVW4_BURTA	28 kDa	39	34	32	0	0	3
Cob(I)alamin adenosyltransferase OS=Burkholderia thailandensis (strain ATCC 700388 / DSM 13276 / CIP 106301 / E264) GN=cobO PE=4 SV=1	tr|Q2SVW7|Q2SVW7_BURTA	22 kDa	5	6	2	2	0	0
Cobaltochelatase, CobN subunit OS=Burkholderia thailandensis (strain ATCC 700388 / DSM 13276 / CIP 106301 / E264) GN=cobN PE=4 SV=1	tr|Q2SVX1|Q2SVX1_BURTA	140 kDa	2	0	6	0	0	0
Carboxylesterase, putative OS=Burkholderia thailandensis (strain ATCC 700388 / DSM 13276 / CIP 106301 / E264) GN=BTH_I2404 PE=4 SV=1	tr|Q2SVX4|Q2SVX4_BURTA	35 kDa	5	6	6	0	0	0
Glycosyl hydrolase, family 18 OS=Burkholderia thailandensis (strain ATCC 700388 / DSM 13276 / CIP 106301 / E264) GN=BTH_I2402 PE=4 SV=1	tr|Q2SVX6|Q2SVX6_BURTA	52 kDa	0	0	0	3	0	0
Precorrin-8X methylmutase OS=Burkholderia thailandensis (strain ATCC 700388 / DSM 13276 / CIP 106301 / E264) GN=BTH_I2399 PE=4 SV=1	tr|Q2SVX9|Q2SVX9_BURTA	21 kDa	0	0	3	0	0	0
Glutathione S-transferase, putative OS=Burkholderia thailandensis (strain ATCC 700388 / DSM 13276 / CIP 106301 / E264) GN=BTH_I2390 PE=3 SV=1	tr|Q2SVY8|Q2SVY8_BURTA	40 kDa	7	5	6	0	0	0
Oxidoreductase, short-chain dehydrogenase/reductase family OS=Burkholderia thailandensis (strain ATCC 700388 / DSM 13276 / CIP 106301 / E264) GN=BTH_I2387 PE=3 SV=1	tr|Q2SVZ1|Q2SVZ1_BURTA	28 kDa	4	3	3	0	0	0
Carbamate kinase OS=Burkholderia thailandensis (strain ATCC 700388 / DSM 13276 / CIP 106301 / E264) GN=arcC PE=3 SV=1	tr|Q2SVZ2|Q2SVZ2_BURTA	33 kDa	4	0	12	2	0	3
Ornithine carbamoyltransferase OS=Burkholderia thailandensis (strain ATCC 700388 / DSM 13276 / CIP 106301 / E264) GN=argF-2 PE=3 SV=1	tr|Q2SVZ3|Q2SVZ3_BURTA	38 kDa	47	24	144	61	27	56
Arginine deiminase OS=Burkholderia thailandensis (strain ATCC 700388 / DSM 13276 / CIP 106301 / E264) GN=arcA PE=3 SV=1	tr|Q2SVZ4|Q2SVZ4_BURTA	46 kDa	58	30	185	64	26	67
Alcohol dehydrogenase, iron-containing OS=Burkholderia thailandensis (strain ATCC 700388 / DSM 13276 / CIP 106301 / E264) GN=BTH_I2335 PE=4 SV=1	tr|Q2SW43|Q2SW43_BURTA	67 kDa	0	0	0	4	0	0
Uncharacterized protein OS=Burkholderia thailandensis (strain ATCC 700388 / DSM 13276 / CIP 106301 / E264) GN=BTH_I2334 PE=4 SV=1	tr|Q2SW44|Q2SW44_BURTA	27 kDa	0	0	0	2	0	0
Magnesium transport protein CorA OS=Burkholderia thailandensis (strain ATCC 700388 / DSM 13276 / CIP 106301 / E264) GN=corA PE=3 SV=1	tr|Q2SW67|Q2SW67_BURTA	37 kDa	2	0	0	0	0	0
Uncharacterized protein OS=Burkholderia thailandensis (strain ATCC 700388 / DSM 13276 / CIP 106301 / E264) GN=BTH_I2308 PE=4 SV=1	tr|Q2SW70|Q2SW70_BURTA	40 kDa	2	7	8	0	0	0
Periplasmic binding s and sugar binding domain of LacI family protein OS=Burkholderia thailandensis (strain ATCC 700388 / DSM 13276 / CIP 106301 / E264) GN=BTH_I2299 PE=4 SV=1	tr|Q2SW79|Q2SW79_BURTA	38 kDa	0	0	0	4	0	2
AAA domain family protein OS=Burkholderia thailandensis (strain ATCC 700388 / DSM 13276 / CIP 106301 / E264) GN=BTH_I2283 PE=4 SV=1	tr|Q2SW95|Q2SW95_BURTA	49 kDa	0	0	2	0	0	0
Metallo-beta-lactamase family protein OS=Burkholderia thailandensis (strain ATCC 700388 / DSM 13276 / CIP 106301 / E264) GN=BTH_I2282 PE=4 SV=1	tr|Q2SW96|Q2SW96_BURTA	32 kDa	0	2	0	0	0	2
Polyamine-transporting ATPase OS=Burkholderia thailandensis (strain ATCC 700388 / DSM 13276 / CIP 106301 / E264) GN=BTH_I2277 PE=3 SV=1	tr|Q2SWA1|Q2SWA1_BURTA	42 kDa	6	10	10	0	0	0
Putrescine-binding periplasmic protein OS=Burkholderia thailandensis (strain ATCC 700388 / DSM 13276 / CIP 106301 / E264) GN=BTH_I2276 PE=3 SV=1	tr|Q2SWA2|Q2SWA2_BURTA	40 kDa	10	8	7	0	0	0
Oxidoreductase, 2-nitropropane dioxygenase family OS=Burkholderia thailandensis (strain ATCC 700388 / DSM 13276 / CIP 106301 / E264) GN=BTH_I2272 PE=4 SV=1	tr|Q2SWA6|Q2SWA6_BURTA	46 kDa	0	0	3	0	0	3
Aldehyde dehydrogenase OS=Burkholderia thailandensis (strain ATCC 700388 / DSM 13276 / CIP 106301 / E264) GN=BTH_I2271 PE=3 SV=1	tr|Q2SWA7|Q2SWA7_BURTA	53 kDa	18	10	16	41	17	27
ABC transporter, ATP-binding protein OS=Burkholderia thailandensis (strain ATCC 700388 / DSM 13276 / CIP 106301 / E264) GN=BTH_I2269 PE=4 SV=1	tr|Q2SWA9|Q2SWA9_BURTA	60 kDa	79	70	95	27	12	25
Uncharacterized protein OS=Burkholderia thailandensis (strain ATCC 700388 / DSM 13276 / CIP 106301 / E264) GN=BTH_I2265 PE=4 SV=1	tr|Q2SWB3|Q2SWB3_BURTA	19 kDa	0	0	0	3	0	0
Phosphoserine phosphatase OS=Burkholderia thailandensis (strain ATCC 700388 / DSM 13276 / CIP 106301 / E264) GN=serB PE=4 SV=1	tr|Q2SWB4|Q2SWB4_BURTA	30 kDa	3	6	8	0	0	0
Cystathionine beta-lyase OS=Burkholderia thailandensis (strain ATCC 700388 / DSM 13276 / CIP 106301 / E264) GN=metC PE=3 SV=1	tr|Q2SWB5|Q2SWB5_BURTA	43 kDa	23	17	19	8	0	8
Acetyl-CoA C-acetyltransferase family protein OS=Burkholderia thailandensis (strain ATCC 700388 / DSM 13276 / CIP 106301 / E264) GN=BTH_I2261 PE=3 SV=1	tr|Q2SWB7|Q2SWB7_BURTA	41 kDa	12	18	19	14	5	11
Polyhydroxyalkanoate synthesis repressor PhaR OS=Burkholderia thailandensis (strain ATCC 700388 / DSM 13276 / CIP 106301 / E264) GN=BTH_I2258 PE=4 SV=1	tr|Q2SWC0|Q2SWC0_BURTA	27 kDa	0	2	2	0	0	0
Acetoacetyl-CoA reductase OS=Burkholderia thailandensis (strain ATCC 700388 / DSM 13276 / CIP 106301 / E264) GN=BTH_I2257 PE=3 SV=1	tr|Q2SWC1|Q2SWC1_BURTA	28 kDa	25	21	28	35	16	26
Acetyl-CoA C-acetyltransferase family protein OS=Burkholderia thailandensis (strain ATCC 700388 / DSM 13276 / CIP 106301 / E264) GN=BTH_I2256 PE=3 SV=1	tr|Q2SWC2|Q2SWC2_BURTA	41 kDa	48	64	35	75	25	56
Poly(R)-hydroxyalkanoic acid synthase, class I OS=Burkholderia thailandensis (strain ATCC 700388 / DSM 13276 / CIP 106301 / E264) GN=BTH_I2255 PE=4 SV=1	tr|Q2SWC3|Q2SWC3_BURTA	72 kDa	3	0	7	6	4	6
Laccase domain protein OS=Burkholderia thailandensis (strain ATCC 700388 / DSM 13276 / CIP 106301 / E264) GN=BTH_I2254 PE=3 SV=1	tr|Q2SWC4|Q2SWC4_BURTA	29 kDa	2	3	3	0	0	0
Outer membrane protein assembly factor BamD OS=Burkholderia thailandensis (strain ATCC 700388 / DSM 13276 / CIP 106301 / E264) GN=bamD PE=3 SV=1	tr|Q2SWC6|Q2SWC6_BURTA	35 kDa	17	19	17	5	2	5
ATP-dependent helicase, putative OS=Burkholderia thailandensis (strain ATCC 700388 / DSM 13276 / CIP 106301 / E264) GN=BTH_I2251 PE=4 SV=1	tr|Q2SWC7|Q2SWC7_BURTA	82 kDa	0	3	2	0	0	0
S1 RNA binding domain protein OS=Burkholderia thailandensis (strain ATCC 700388 / DSM 13276 / CIP 106301 / E264) GN=BTH_I2248 PE=4 SV=1	tr|Q2SWD0|Q2SWD0_BURTA	85 kDa	47	28	39	0	0	0
Phosphoribosyl transferase domain protein OS=Burkholderia thailandensis (strain ATCC 700388 / DSM 13276 / CIP 106301 / E264) GN=BTH_I2246 PE=4 SV=1	tr|Q2SWD2|Q2SWD2_BURTA	23 kDa	6	6	4	0	0	0
GTPase Der OS=Burkholderia thailandensis (strain ATCC 700388 / DSM 13276 / CIP 106301 / E264) GN=der PE=3 SV=1	tr|Q2SWE0|Q2SWE0_BURTA	51 kDa	4	0	0	0	0	0
4-hydroxy-3-methylbut-2-en-1-yl diphosphate synthase (flavodoxin) OS=Burkholderia thailandensis (strain ATCC 700388 / DSM 13276 / CIP 106301 / E264) GN=ispG PE=3 SV=1	tr|Q2SWE4|Q2SWE4_BURTA	46 kDa	24	27	24	8	3	4
Putative 3'-5' exonuclease related to the exonuclease domain of PolB family protein OS=Burkholderia thailandensis (strain ATCC 700388 / DSM 13276 / CIP 106301 / E264) GN=BTH_I2227 PE=4 SV=1	tr|Q2SWF1|Q2SWF1_BURTA	29 kDa	4	7	7	0	0	0
RNA polymerase sigma factor RpoS OS=Burkholderia thailandensis (strain ATCC 700388 / DSM 13276 / CIP 106301 / E264) GN=rpoS PE=3 SV=1	tr|Q2SWF2|Q2SWF2_BURTA	41 kDa	0	0	2	2	0	3
Lipoprotein NlpD, putative OS=Burkholderia thailandensis (strain ATCC 700388 / DSM 13276 / CIP 106301 / E264) GN=BTH_I2225 PE=4 SV=1	tr|Q2SWF3|Q2SWF3_BURTA	30 kDa	20	14	18	7	2	9
CAIB/BAIF family protein OS=Burkholderia thailandensis (strain ATCC 700388 / DSM 13276 / CIP 106301 / E264) GN=BTH_I2222 PE=4 SV=1	tr|Q2SWF6|Q2SWF6_BURTA	43 kDa	0	0	2	0	0	0
DNA polymerase III, subunit gamma and tau OS=Burkholderia thailandensis (strain ATCC 700388 / DSM 13276 / CIP 106301 / E264) GN=dnaX PE=4 SV=1	tr|Q2SWF9|Q2SWF9_BURTA	84 kDa	16	16	20	0	0	4
Thioredoxin OS=Burkholderia thailandensis (strain ATCC 700388 / DSM 13276 / CIP 106301 / E264) GN=BTH_I2218 PE=4 SV=1	tr|Q2SWG0|Q2SWG0_BURTA	16 kDa	3	3	2	2	0	0
Transcription termination factor Rho OS=Burkholderia thailandensis (strain ATCC 700388 / DSM 13276 / CIP 106301 / E264) GN=rho PE=3 SV=1	tr|Q2SWG1|Q2SWG1_BURTA	48 kDa	102	85	101	35	14	29
Chaperone protein ClpB OS=Burkholderia thailandensis (strain ATCC 700388 / DSM 13276 / CIP 106301 / E264) GN=clpB PE=3 SV=1	tr|Q2SWH3|Q2SWH3_BURTA	96 kDa	159	129	179	116	64	137
Rrf2 family protein OS=Burkholderia thailandensis (strain ATCC 700388 / DSM 13276 / CIP 106301 / E264) GN=BTH_I2204 PE=4 SV=1	tr|Q2SWH4|Q2SWH4_BURTA	20 kDa	2	0	2	0	0	0
Threonine synthase OS=Burkholderia thailandensis (strain ATCC 700388 / DSM 13276 / CIP 106301 / E264) GN=thrC PE=1 SV=1	tr|Q2SWH9|Q2SWH9_BURTA	53 kDa	40	46	40	2	2	6
Homoserine dehydrogenase OS=Burkholderia thailandensis (strain ATCC 700388 / DSM 13276 / CIP 106301 / E264) GN=BTH_I2198 PE=3 SV=1	tr|Q2SWI0|Q2SWI0_BURTA	47 kDa	25	28	26	0	2	6
Aminotransferase class-V family protein OS=Burkholderia thailandensis (strain ATCC 700388 / DSM 13276 / CIP 106301 / E264) GN=BTH_I2197 PE=4 SV=1	tr|Q2SWI1|Q2SWI1_BURTA	46 kDa	16	12	11	2	0	3
Dolichyl-phosphate-mannose-protein mannosyltransferase family protein OS=Burkholderia thailandensis (strain ATCC 700388 / DSM 13276 / CIP 106301 / E264) GN=BTH_I2195 PE=4 SV=1	tr|Q2SWI3|Q2SWI3_BURTA	68 kDa	0	2	0	0	0	0
Aminotransferase, DegT/DnrJ/EryC1/StrS family OS=Burkholderia thailandensis (strain ATCC 700388 / DSM 13276 / CIP 106301 / E264) GN=BTH_I2193 PE=3 SV=1	tr|Q2SWI5|Q2SWI5_BURTA	42 kDa	5	9	7	0	0	0
Glycosyl transferase 2 family protein OS=Burkholderia thailandensis (strain ATCC 700388 / DSM 13276 / CIP 106301 / E264) GN=BTH_I2192 PE=4 SV=1	tr|Q2SWI6|Q2SWI6_BURTA	38 kDa	2	6	5	0	0	0
Ferric exochelin biosynthesis OS=Burkholderia thailandensis (strain ATCC 700388 / DSM 13276 / CIP 106301 / E264) GN=fxbA PE=4 SV=1	tr|Q2SWI7|Q2SWI7_BURTA	33 kDa	0	3	2	0	0	0
3-beta hydroxysteroid dehydrogenase/isomerase family protein OS=Burkholderia thailandensis (strain ATCC 700388 / DSM 13276 / CIP 106301 / E264) GN=BTH_I2190 PE=4 SV=1	tr|Q2SWI8|Q2SWI8_BURTA	40 kDa	24	30	37	15	9	14
Antioxidant, AhpC/Tsa family OS=Burkholderia thailandensis (strain ATCC 700388 / DSM 13276 / CIP 106301 / E264) GN=BTH_I2188 PE=4 SV=1	tr|Q2SWJ0|Q2SWJ0_BURTA	17 kDa	2	2	3	0	0	0
PhoH family protein OS=Burkholderia thailandensis (strain ATCC 700388 / DSM 13276 / CIP 106301 / E264) GN=BTH_I2187 PE=4 SV=1	tr|Q2SWJ1|Q2SWJ1_BURTA	69 kDa	48	36	40	15	2	6
Uncharacterized protein OS=Burkholderia thailandensis (strain ATCC 700388 / DSM 13276 / CIP 106301 / E264) GN=BTH_I2184 PE=4 SV=1	tr|Q2SWJ4|Q2SWJ4_BURTA	23 kDa	10	12	6	4	0	0
Replicative DNA helicase OS=Burkholderia thailandensis (strain ATCC 700388 / DSM 13276 / CIP 106301 / E264) GN=dnaB PE=3 SV=1	tr|Q2SWJ5|Q2SWJ5_BURTA	51 kDa	2	3	5	0	0	0
Asparaginase family protein OS=Burkholderia thailandensis (strain ATCC 700388 / DSM 13276 / CIP 106301 / E264) GN=ansA PE=3 SV=1	tr|Q2SWL2|Q2SWL2_BURTA	35 kDa	5	0	4	0	0	0
Lipoprotein, putative OS=Burkholderia thailandensis (strain ATCC 700388 / DSM 13276 / CIP 106301 / E264) GN=BTH_I2163 PE=4 SV=1	tr|Q2SWL5|Q2SWL5_BURTA	20 kDa	5	2	5	2	0	0
Ankyrin repeat family protein OS=Burkholderia thailandensis (strain ATCC 700388 / DSM 13276 / CIP 106301 / E264) GN=BTH_I2158 PE=4 SV=1	tr|Q2SWM0|Q2SWM0_BURTA	25 kDa	3	7	0	0	0	0
Hydrolase, TatD family OS=Burkholderia thailandensis (strain ATCC 700388 / DSM 13276 / CIP 106301 / E264) GN=BTH_I2157 PE=4 SV=1	tr|Q2SWM1|Q2SWM1_BURTA	30 kDa	5	2	0	0	0	0
Aminomethyltransferase folate-binding domain protein OS=Burkholderia thailandensis (strain ATCC 700388 / DSM 13276 / CIP 106301 / E264) GN=BTH_I2152 PE=3 SV=1	tr|Q2SWM6|Q2SWM6_BURTA	36 kDa	3	3	2	0	0	0
Uncharacterized protein OS=Burkholderia thailandensis (strain ATCC 700388 / DSM 13276 / CIP 106301 / E264) GN=BTH_I2146 PE=4 SV=1	tr|Q2SWN2|Q2SWN2_BURTA	33 kDa	3	2	4	0	0	0
Acetyl-CoA C-acetyltransferase family protein OS=Burkholderia thailandensis (strain ATCC 700388 / DSM 13276 / CIP 106301 / E264) GN=BTH_I2144 PE=3 SV=1	tr|Q2SWN4|Q2SWN4_BURTA	41 kDa	6	3	4	0	0	0
Enoyl-CoA hydratase/isomerase family protein OS=Burkholderia thailandensis (strain ATCC 700388 / DSM 13276 / CIP 106301 / E264) GN=BTH_I2142 PE=4 SV=1	tr|Q2SWN6|Q2SWN6_BURTA	75 kDa	32	6	10	3	0	0
Peptidylprolyl isomerase OS=Burkholderia thailandensis (strain ATCC 700388 / DSM 13276 / CIP 106301 / E264) GN=BTH_I2136 PE=4 SV=1	tr|Q2SWP2|Q2SWP2_BURTA	29 kDa	18	13	14	7	2	3
Phosphoribosylformylglycinamidine synthase OS=Burkholderia thailandensis (strain ATCC 700388 / DSM 13276 / CIP 106301 / E264) GN=purL PE=3 SV=1	tr|Q2SWP3|Q2SWP3_BURTA	152 kDa	140	120	146	51	22	64
ABC transporter family protein OS=Burkholderia thailandensis (strain ATCC 700388 / DSM 13276 / CIP 106301 / E264) GN=BTH_I2131 PE=4 SV=1	tr|Q2SWP7|Q2SWP7_BURTA	25 kDa	2	2	0	0	0	0
Peptidylprolyl isomerase OS=Burkholderia thailandensis (strain ATCC 700388 / DSM 13276 / CIP 106301 / E264) GN=BTH_I2129 PE=4 SV=1	tr|Q2SWP9|Q2SWP9_BURTA	67 kDa	12	8	0	0	0	0
Putative aTPase with chaperone activity, ATP-binding subunit OS=Burkholderia thailandensis (strain ATCC 700388 / DSM 13276 / CIP 106301 / E264) GN=BTH_I2125 PE=4 SV=1	tr|Q2SWQ2|Q2SWQ2_BURTA	19 kDa	0	0	2	0	0	0
Lon protease OS=Burkholderia thailandensis (strain ATCC 700388 / DSM 13276 / CIP 106301 / E264) GN=lon PE=2 SV=1	tr|Q2SWQ4|Q2SWQ4_BURTA	89 kDa	257	190	267	91	51	92
MEKHLA domain protein OS=Burkholderia thailandensis (strain ATCC 700388 / DSM 13276 / CIP 106301 / E264) GN=BTH_I2107 PE=4 SV=1	tr|Q2SWR9|Q2SWR9_BURTA	18 kDa	0	0	2	0	0	0
Uncharacterized protein OS=Burkholderia thailandensis (strain ATCC 700388 / DSM 13276 / CIP 106301 / E264) GN=BTH_I2099 PE=4 SV=1	tr|Q2SWS6|Q2SWS6_BURTA	24 kDa	0	0	3	0	0	0
DNA-binding response regulator RisA OS=Burkholderia thailandensis (strain ATCC 700388 / DSM 13276 / CIP 106301 / E264) GN=ompR PE=4 SV=1	tr|Q2SWT1|Q2SWT1_BURTA	27 kDa	5	5	4	0	0	0
Antioxidant, AhpC/Tsa family OS=Burkholderia thailandensis (strain ATCC 700388 / DSM 13276 / CIP 106301 / E264) GN=BTH_I2092 PE=4 SV=1	tr|Q2SWT3|Q2SWT3_BURTA	20 kDa	19	26	19	20	4	20
Alkyl hydroperoxide reductase AhpD OS=Burkholderia thailandensis (strain ATCC 700388 / DSM 13276 / CIP 106301 / E264) GN=ahpD PE=3 SV=1	tr|Q2SWT4|Q2SWT4_BURTA	19 kDa	13	11	11	12	2	11
Transcription-repair-coupling factor OS=Burkholderia thailandensis (strain ATCC 700388 / DSM 13276 / CIP 106301 / E264) GN=mfd PE=3 SV=1	tr|Q2SWT7|Q2SWT7_BURTA	135 kDa	19	13	17	0	0	4
Acetylornithine deacetylase OS=Burkholderia thailandensis (strain ATCC 700388 / DSM 13276 / CIP 106301 / E264) GN=BTH_I2086 PE=4 SV=1	tr|Q2SWT9|Q2SWT9_BURTA	56 kDa	0	3	2	2	0	2
Phenylserine dehydratase OS=Burkholderia thailandensis (strain ATCC 700388 / DSM 13276 / CIP 106301 / E264) GN=psdht PE=4 SV=1	tr|Q2SWU0|Q2SWU0_BURTA	37 kDa	3	0	0	0	0	2
Penicillin-binding protein, 1A family OS=Burkholderia thailandensis (strain ATCC 700388 / DSM 13276 / CIP 106301 / E264) GN=BTH_I2082 PE=4 SV=1	tr|Q2SWU3|Q2SWU3_BURTA	91 kDa	0	3	0	0	0	0
LD-carboxypeptidase family protein OS=Burkholderia thailandensis (strain ATCC 700388 / DSM 13276 / CIP 106301 / E264) GN=BTH_I2063 PE=4 SV=1	tr|Q2SWW2|Q2SWW2_BURTA	34 kDa	8	5	7	0	0	0
GMP synthase [glutamine-hydrolyzing] OS=Burkholderia thailandensis (strain ATCC 700388 / DSM 13276 / CIP 106301 / E264) GN=guaA PE=3 SV=1	tr|Q2SWW7|Q2SWW7_BURTA	66 kDa	69	62	82	25	11	26
Inosine-5'-monophosphate dehydrogenase OS=Burkholderia thailandensis (strain ATCC 700388 / DSM 13276 / CIP 106301 / E264) GN=guaB PE=3 SV=1	tr|Q2SWW9|Q2SWW9_BURTA	52 kDa	154	110	108	70	31	50
SPFH domain/band 7 family protein OS=Burkholderia thailandensis (strain ATCC 700388 / DSM 13276 / CIP 106301 / E264) GN=BTH_I2048 PE=4 SV=1	tr|Q2SWX7|Q2SWX7_BURTA	34 kDa	2	3	2	0	0	0
Phosphoenolpyruvate synthase OS=Burkholderia thailandensis (strain ATCC 700388 / DSM 13276 / CIP 106301 / E264) GN=ppsA PE=3 SV=1	tr|Q2SWX9|Q2SWX9_BURTA	88 kDa	82	66	62	57	30	69
Outer membrane protein assembly factor BamA OS=Burkholderia thailandensis (strain ATCC 700388 / DSM 13276 / CIP 106301 / E264) GN=yaeT PE=3 SV=1	tr|Q2SWZ0|Q2SWZ0_BURTA	85 kDa	12	5	8	0	0	0
Isoprenyl transferase OS=Burkholderia thailandensis (strain ATCC 700388 / DSM 13276 / CIP 106301 / E264) GN=uppS PE=3 SV=1	tr|Q2SWZ4|Q2SWZ4_BURTA	29 kDa	6	4	6	0	0	0
Methionine aminopeptidase OS=Burkholderia thailandensis (strain ATCC 700388 / DSM 13276 / CIP 106301 / E264) GN=map-2 PE=3 SV=1	tr|Q2SWZ9|Q2SWZ9_BURTA	31 kDa	4	3	2	0	0	0
Peptide deformylase OS=Burkholderia thailandensis (strain ATCC 700388 / DSM 13276 / CIP 106301 / E264) GN=def-2 PE=3 SV=1	tr|Q2SX02|Q2SX02_BURTA	20 kDa	0	3	3	0	0	2
Cell division protein ZipA OS=Burkholderia thailandensis (strain ATCC 700388 / DSM 13276 / CIP 106301 / E264) GN=BTH_I2020 PE=3 SV=1	tr|Q2SX05|Q2SX05_BURTA	45 kDa	5	2	2	2	0	0
Chromosome partition protein Smc OS=Burkholderia thailandensis (strain ATCC 700388 / DSM 13276 / CIP 106301 / E264) GN=smc PE=3 SV=1	tr|Q2SX06|Q2SX06_BURTA	129 kDa	36	25	25	9	0	10
2,3,4,5-tetrahydropyridine-2,6-dicarboxylate N-succinyltransferase OS=Burkholderia thailandensis (strain ATCC 700388 / DSM 13276 / CIP 106301 / E264) GN=dapD PE=3 SV=1	tr|Q2SX09|Q2SX09_BURTA	34 kDa	22	22	21	4	0	3
50S ribosomal protein L3 glutamine methyltransferase OS=Burkholderia thailandensis (strain ATCC 700388 / DSM 13276 / CIP 106301 / E264) GN=prmB PE=3 SV=1	tr|Q2SX12|Q2SX12_BURTA	34 kDa	4	5	7	0	0	0
ABC transporter family protein OS=Burkholderia thailandensis (strain ATCC 700388 / DSM 13276 / CIP 106301 / E264) GN=BTH_I2010 PE=4 SV=1	tr|Q2SX15|Q2SX15_BURTA	71 kDa	9	6	10	0	0	0
Alanine racemase OS=Burkholderia thailandensis (strain ATCC 700388 / DSM 13276 / CIP 106301 / E264) GN=alr-1 PE=3 SV=1	tr|Q2SX18|Q2SX18_BURTA	38 kDa	13	11	15	5	0	3
Glycoprotease family protein OS=Burkholderia thailandensis (strain ATCC 700388 / DSM 13276 / CIP 106301 / E264) GN=BTH_I2001 PE=4 SV=1	tr|Q2SX24|Q2SX24_BURTA	26 kDa	2	0	0	0	0	0
ATP-dependent RNA helicase RhlE OS=Burkholderia thailandensis (strain ATCC 700388 / DSM 13276 / CIP 106301 / E264) GN=BTH_I1999 PE=3 SV=1	tr|Q2SX26|Q2SX26_BURTA	52 kDa	4	6	2	0	0	0
Isocitrate lyase OS=Burkholderia thailandensis (strain ATCC 700388 / DSM 13276 / CIP 106301 / E264) GN=aceA PE=4 SV=1	tr|Q2SX27|Q2SX27_BURTA	48 kDa	8	4	4	0	0	9
Malate synthase OS=Burkholderia thailandensis (strain ATCC 700388 / DSM 13276 / CIP 106301 / E264) GN=aceB PE=3 SV=1	tr|Q2SX31|Q2SX31_BURTA	59 kDa	19	23	10	15	2	11
Enoyl-[acyl-carrier-protein] reductase [NADH] OS=Burkholderia thailandensis (strain ATCC 700388 / DSM 13276 / CIP 106301 / E264) GN=fabI PE=3 SV=1	tr|Q2SX43|Q2SX43_BURTA	28 kDa	12	11	9	10	0	7
Sulfate adenylyltransferase OS=Burkholderia thailandensis (strain ATCC 700388 / DSM 13276 / CIP 106301 / E264) GN=cysD PE=3 SV=1	tr|Q2SX52|Q2SX52_BURTA (+1)	36 kDa	4	0	0	0	0	0
Non-ribosomal peptide synthase domain protein OS=Burkholderia thailandensis (strain ATCC 700388 / DSM 13276 / CIP 106301 / E264) GN=BTH_I1956 PE=4 SV=1	tr|Q2SX64|Q2SX64_BURTA	322 kDa	0	0	0	3	3	4
Aspartokinase OS=Burkholderia thailandensis (strain ATCC 700388 / DSM 13276 / CIP 106301 / E264) GN=BTH_I1945 PE=3 SV=1	tr|Q2SX74|Q2SX74_BURTA	45 kDa	35	34	25	2	0	2
Acetyl-coenzyme A carboxylase carboxyl transferase subunit alpha OS=Burkholderia thailandensis (strain ATCC 700388 / DSM 13276 / CIP 106301 / E264) GN=accA-1 PE=3 SV=1	tr|Q2SX76|Q2SX76_BURTA	36 kDa	0	9	5	0	0	0
Peptidyl-prolyl cis-trans isomerase OS=Burkholderia thailandensis (strain ATCC 700388 / DSM 13276 / CIP 106301 / E264) GN=BTH_I1939 PE=3 SV=1	tr|Q2SX80|Q2SX80_BURTA	22 kDa	11	9	9	4	0	6
Peptidyl-prolyl cis-trans isomerase OS=Burkholderia thailandensis (strain ATCC 700388 / DSM 13276 / CIP 106301 / E264) GN=cyp18 PE=3 SV=1	tr|Q2SX81|Q2SX81_BURTA	18 kDa	15	12	6	12	0	6
tRNA (cytidine/uridine-2'-O-)-methyltransferase TrmJ OS=Burkholderia thailandensis (strain ATCC 700388 / DSM 13276 / CIP 106301 / E264) GN=trmJ PE=4 SV=1	tr|Q2SX84|Q2SX84_BURTA	36 kDa	0	0	4	0	0	0
Inositol-1-monophosphatase OS=Burkholderia thailandensis (strain ATCC 700388 / DSM 13276 / CIP 106301 / E264) GN=BTH_I1934 PE=4 SV=1	tr|Q2SX85|Q2SX85_BURTA	40 kDa	9	8	9	2	0	0
Uncharacterized protein OS=Burkholderia thailandensis (strain ATCC 700388 / DSM 13276 / CIP 106301 / E264) GN=BTH_I1925 PE=4 SV=1	tr|Q2SX94|Q2SX94_BURTA	20 kDa	0	2	2	0	0	0
Immunity 32 family protein OS=Burkholderia thailandensis (strain ATCC 700388 / DSM 13276 / CIP 106301 / E264) GN=BTH_I1924 PE=4 SV=1	tr|Q2SX95|Q2SX95_BURTA	26 kDa	4	4	3	0	0	0
Uncharacterized protein OS=Burkholderia thailandensis (strain ATCC 700388 / DSM 13276 / CIP 106301 / E264) GN=BTH_I1910 PE=4 SV=1	tr|Q2SXA9|Q2SXA9_BURTA	48 kDa	0	5	4	0	0	0
Lipoprotein, putative OS=Burkholderia thailandensis (strain ATCC 700388 / DSM 13276 / CIP 106301 / E264) GN=BTH_I1907 PE=4 SV=1	tr|Q2SXB2|Q2SXB2_BURTA	45 kDa	28	28	24	2	0	2
4-hydroxy-tetrahydrodipicolinate synthase OS=Burkholderia thailandensis (strain ATCC 700388 / DSM 13276 / CIP 106301 / E264) GN=dapA-2 PE=3 SV=1	tr|Q2SXB3|Q2SXB3_BURTA	32 kDa	22	17	11	9	0	3
Tryptophan--tRNA ligase OS=Burkholderia thailandensis (strain ATCC 700388 / DSM 13276 / CIP 106301 / E264) GN=trpS PE=3 SV=1	tr|Q2SXB5|Q2SXB5_BURTA	45 kDa	3	3	0	3	0	0
33 kDa chaperonin OS=Burkholderia thailandensis (strain ATCC 700388 / DSM 13276 / CIP 106301 / E264) GN=BTH_I1897 PE=3 SV=1	tr|Q2SXC2|Q2SXC2_BURTA	35 kDa	7	10	7	0	0	0
2-dehydro-3-deoxyphosphooctonate aldolase OS=Burkholderia thailandensis (strain ATCC 700388 / DSM 13276 / CIP 106301 / E264) GN=kdsA-2 PE=3 SV=1	tr|Q2SXC6|Q2SXC6_BURTA	31 kDa	17	15	22	4	0	5
Lipoprotein releasing system transmembrane protein, putative OS=Burkholderia thailandensis (strain ATCC 700388 / DSM 13276 / CIP 106301 / E264) GN=BTH_I1887 PE=3 SV=1	tr|Q2SXD2|Q2SXD2_BURTA	48 kDa	2	2	0	0	0	0
Peptide chain release factor 2 OS=Burkholderia thailandensis (strain ATCC 700388 / DSM 13276 / CIP 106301 / E264) GN=prfB PE=3 SV=1	tr|Q2SXD5|Q2SXD5_BURTA	51 kDa	0	4	0	0	0	0
Iron-sulfur cluster assembly scaffold protein IscU OS=Burkholderia thailandensis (strain ATCC 700388 / DSM 13276 / CIP 106301 / E264) GN=iscU PE=3 SV=1	tr|Q2SXE3|Q2SXE3_BURTA	14 kDa	0	2	0	0	0	0
Cysteine desulfurase IscS OS=Burkholderia thailandensis (strain ATCC 700388 / DSM 13276 / CIP 106301 / E264) GN=iscS PE=3 SV=1	tr|Q2SXE4|Q2SXE4_BURTA	45 kDa	35	49	39	5	0	8
Bacterial transcriptional regulator family protein OS=Burkholderia thailandensis (strain ATCC 700388 / DSM 13276 / CIP 106301 / E264) GN=BTH_I1869 PE=4 SV=1	tr|Q2SXF0|Q2SXF0_BURTA	30 kDa	16	18	16	6	0	0
Phasin family domain protein OS=Burkholderia thailandensis (strain ATCC 700388 / DSM 13276 / CIP 106301 / E264) GN=BTH_I1867 PE=4 SV=1	tr|Q2SXF2|Q2SXF2_BURTA	20 kDa	2	2	2	11	0	3
Dihydrolipoyl dehydrogenase OS=Burkholderia thailandensis (strain ATCC 700388 / DSM 13276 / CIP 106301 / E264) GN=lpdA PE=4 SV=1	tr|Q2SXF3|Q2SXF3_BURTA	62 kDa	122	75	93	43	15	30
Acetyltransferase component of pyruvate dehydrogenase complex OS=Burkholderia thailandensis (strain ATCC 700388 / DSM 13276 / CIP 106301 / E264) GN=aceF PE=3 SV=1	tr|Q2SXF4|Q2SXF4_BURTA	57 kDa	45	26	32	14	4	7
Pyruvate dehydrogenase E1 component OS=Burkholderia thailandensis (strain ATCC 700388 / DSM 13276 / CIP 106301 / E264) GN=aceE PE=4 SV=1	tr|Q2SXF5|Q2SXF5_BURTA	101 kDa	338	269	329	169	80	135
Sensory box histidine kinase OS=Burkholderia thailandensis (strain ATCC 700388 / DSM 13276 / CIP 106301 / E264) GN=BTH_I1863 PE=4 SV=1	tr|Q2SXF6|Q2SXF6_BURTA	95 kDa	10	15	19	0	0	2
DNA-binding response regulator, LuxR family OS=Burkholderia thailandensis (strain ATCC 700388 / DSM 13276 / CIP 106301 / E264) GN=styR PE=4 SV=1	tr|Q2SXF7|Q2SXF7_BURTA	24 kDa	8	15	14	6	0	6
Oligopeptidase A OS=Burkholderia thailandensis (strain ATCC 700388 / DSM 13276 / CIP 106301 / E264) GN=BTH_I1860 PE=3 SV=1	tr|Q2SXF9|Q2SXF9_BURTA	78 kDa	42	46	64	17	5	25
Nitrate reductase, alpha subunit OS=Burkholderia thailandensis (strain ATCC 700388 / DSM 13276 / CIP 106301 / E264) GN=BTH_I1854 PE=3 SV=1	tr|Q2SXG4|Q2SXG4_BURTA	150 kDa	8	0	20	0	0	0
Nitrate reductase, beta subunit OS=Burkholderia thailandensis (strain ATCC 700388 / DSM 13276 / CIP 106301 / E264) GN=narH-1 PE=4 SV=1	tr|Q2SXG5|Q2SXG5_BURTA	58 kDa	0	0	7	0	0	0
Nitrate reductase, delta subunit OS=Burkholderia thailandensis (strain ATCC 700388 / DSM 13276 / CIP 106301 / E264) GN=BTH_I1852 PE=4 SV=1	tr|Q2SXG6|Q2SXG6_BURTA	25 kDa	0	0	2	0	0	0
Methyltransferase, FkbM family domain protein OS=Burkholderia thailandensis (strain ATCC 700388 / DSM 13276 / CIP 106301 / E264) GN=BTH_I1848 PE=4 SV=1	tr|Q2SXH0|Q2SXH0_BURTA	44 kDa	0	4	5	0	0	0
Glutamine synthetase OS=Burkholderia thailandensis (strain ATCC 700388 / DSM 13276 / CIP 106301 / E264) GN=glnA PE=3 SV=1	tr|Q2SXH4|Q2SXH4_BURTA	52 kDa	67	29	48	49	12	23
Molybdopterin-binding protein OS=Burkholderia thailandensis (strain ATCC 700388 / DSM 13276 / CIP 106301 / E264) GN=BTH_I1842 PE=4 SV=1	tr|Q2SXH6|Q2SXH6_BURTA	29 kDa	3	0	0	0	0	0
Amino-acid acetyltransferase OS=Burkholderia thailandensis (strain ATCC 700388 / DSM 13276 / CIP 106301 / E264) GN=argA PE=3 SV=1	tr|Q2SXI1|Q2SXI1_BURTA	50 kDa	5	5	9	0	0	0
Aminotransferase class-III family protein OS=Burkholderia thailandensis (strain ATCC 700388 / DSM 13276 / CIP 106301 / E264) GN=BTH_I1829 PE=3 SV=1	tr|Q2SXI8|Q2SXI8_BURTA	52 kDa	3	4	6	2	0	4
Glutamine synthetase family protein OS=Burkholderia thailandensis (strain ATCC 700388 / DSM 13276 / CIP 106301 / E264) GN=BTH_I1828 PE=3 SV=1	tr|Q2SXI9|Q2SXI9_BURTA	51 kDa	0	0	3	0	0	0
Urocanate hydratase OS=Burkholderia thailandensis (strain ATCC 700388 / DSM 13276 / CIP 106301 / E264) GN=hutU PE=3 SV=1	tr|Q2SXJ5|Q2SXJ5_BURTA	61 kDa	3	7	20	0	0	0
Adenylyl-sulfate kinase OS=Burkholderia thailandensis (strain ATCC 700388 / DSM 13276 / CIP 106301 / E264) GN=cysC PE=3 SV=1	tr|Q2SXK1|Q2SXK1_BURTA	21 kDa	3	0	2	0	0	0
Anaerobic ribonucleoside-triphosphate reductase OS=Burkholderia thailandensis (strain ATCC 700388 / DSM 13276 / CIP 106301 / E264) GN=BTH_I1809 PE=4 SV=1	tr|Q2SXK8|Q2SXK8_BURTA	67 kDa	0	0	3	0	0	0
Cyclic nucleotide-binding domain protein OS=Burkholderia thailandensis (strain ATCC 700388 / DSM 13276 / CIP 106301 / E264) GN=BTH_I1801 PE=4 SV=1	tr|Q2SXL6|Q2SXL6_BURTA	26 kDa	2	0	4	0	0	0
Coproporphyrinogen-III oxidase OS=Burkholderia thailandensis (strain ATCC 700388 / DSM 13276 / CIP 106301 / E264) GN=hemN-2 PE=3 SV=1	tr|Q2SXL7|Q2SXL7_BURTA	54 kDa	0	0	2	0	0	0
Rrf2 family protein OS=Burkholderia thailandensis (strain ATCC 700388 / DSM 13276 / CIP 106301 / E264) GN=BTH_I1790 PE=4 SV=1	tr|Q2SXM7|Q2SXM7_BURTA	18 kDa	0	0	2	0	0	2
Ubiquinol oxidase, subunit II OS=Burkholderia thailandensis (strain ATCC 700388 / DSM 13276 / CIP 106301 / E264) GN=BTH_I1788 PE=4 SV=1	tr|Q2SXM9|Q2SXM9_BURTA	42 kDa	3	0	0	0	0	0
Amino acid ABC transporter, periplasmic amino acid-binding protein OS=Burkholderia thailandensis (strain ATCC 700388 / DSM 13276 / CIP 106301 / E264) GN=BTH_I1783 PE=3 SV=1	tr|Q2SXN4|Q2SXN4_BURTA	28 kDa	2	0	0	0	0	0
Arginine N-succinyltransferase, alpha chain OS=Burkholderia thailandensis (strain ATCC 700388 / DSM 13276 / CIP 106301 / E264) GN=aruF PE=4 SV=1	tr|Q2SXP1|Q2SXP1_BURTA	38 kDa	0	0	2	0	0	0
Acetylornithine aminotransferase OS=Burkholderia thailandensis (strain ATCC 700388 / DSM 13276 / CIP 106301 / E264) GN=argD PE=3 SV=1	tr|Q2SXP2|Q2SXP2_BURTA	47 kDa	15	7	9	5	0	8
ABC transporter family protein OS=Burkholderia thailandensis (strain ATCC 700388 / DSM 13276 / CIP 106301 / E264) GN=BTH_I1773 PE=4 SV=1	tr|Q2SXP4|Q2SXP4_BURTA	29 kDa	0	5	0	0	0	0
Radical SAM domain protein OS=Burkholderia thailandensis (strain ATCC 700388 / DSM 13276 / CIP 106301 / E264) GN=BTH_I1767 PE=4 SV=1	tr|Q2SXQ0|Q2SXQ0_BURTA	58 kDa	6	8	2	0	0	0
Glycosyl transferase, group 1 family protein OS=Burkholderia thailandensis (strain ATCC 700388 / DSM 13276 / CIP 106301 / E264) GN=BTH_I1757 PE=4 SV=1	tr|Q2SXR0|Q2SXR0_BURTA	40 kDa	11	9	11	0	0	0
ABC transporter family protein OS=Burkholderia thailandensis (strain ATCC 700388 / DSM 13276 / CIP 106301 / E264) GN=BTH_I1756 PE=4 SV=1	tr|Q2SXR1|Q2SXR1_BURTA	67 kDa	0	0	2	0	0	0
Uncharacterized protein OS=Burkholderia thailandensis (strain ATCC 700388 / DSM 13276 / CIP 106301 / E264) GN=BTH_I1750 PE=4 SV=1	tr|Q2SXR7|Q2SXR7_BURTA	16 kDa	9	3	4	0	0	0
Pyridoxine 5'-phosphate synthase OS=Burkholderia thailandensis (strain ATCC 700388 / DSM 13276 / CIP 106301 / E264) GN=pdxJ PE=3 SV=1	tr|Q2SXT1|Q2SXT1_BURTA	27 kDa	6	3	6	0	0	0
GTPase Era OS=Burkholderia thailandensis (strain ATCC 700388 / DSM 13276 / CIP 106301 / E264) GN=era PE=3 SV=1	tr|Q2SXT3|Q2SXT3_BURTA	33 kDa	6	3	2	0	0	0
Signal peptidase I OS=Burkholderia thailandensis (strain ATCC 700388 / DSM 13276 / CIP 106301 / E264) GN=lepB PE=3 SV=1	tr|Q2SXT5|Q2SXT5_BURTA	34 kDa	15	13	17	4	2	4
Serine protease, MucD OS=Burkholderia thailandensis (strain ATCC 700388 / DSM 13276 / CIP 106301 / E264) GN=BTH_I1726 PE=4 SV=1	tr|Q2SXT8|Q2SXT8_BURTA	51 kDa	13	6	5	8	0	3
MucB/RseB family protein OS=Burkholderia thailandensis (strain ATCC 700388 / DSM 13276 / CIP 106301 / E264) GN=BTH_I1725 PE=4 SV=1	tr|Q2SXT9|Q2SXT9_BURTA	39 kDa	4	4	5	0	0	0
RNA polymerase sigma factor OS=Burkholderia thailandensis (strain ATCC 700388 / DSM 13276 / CIP 106301 / E264) GN=rpoE PE=3 SV=1	tr|Q2SXU1|Q2SXU1_BURTA	23 kDa	0	4	2	0	0	0
3-oxoacyl-[acyl-carrier-protein] synthase 2 OS=Burkholderia thailandensis (strain ATCC 700388 / DSM 13276 / CIP 106301 / E264) GN=BTH_I1721 PE=3 SV=1	tr|Q2SXU3|Q2SXU3_BURTA	44 kDa	22	21	18	8	2	7
3-oxoacyl-(Acyl-carrier-protein) reductase OS=Burkholderia thailandensis (strain ATCC 700388 / DSM 13276 / CIP 106301 / E264) GN=fabG PE=4 SV=1	tr|Q2SXU5|Q2SXU5_BURTA	26 kDa	16	17	17	9	3	5
Malonyl CoA-acyl carrier protein transacylase OS=Burkholderia thailandensis (strain ATCC 700388 / DSM 13276 / CIP 106301 / E264) GN=fabD-1 PE=3 SV=1	tr|Q2SXU6|Q2SXU6_BURTA	32 kDa	5	7	7	3	0	5
Uncharacterized ACR, COG1399 OS=Burkholderia thailandensis (strain ATCC 700388 / DSM 13276 / CIP 106301 / E264) GN=BTH_I1714 PE=4 SV=1	tr|Q2SXV0|Q2SXV0_BURTA	23 kDa	0	0	2	0	0	0
Clp protease family protein OS=Burkholderia thailandensis (strain ATCC 700388 / DSM 13276 / CIP 106301 / E264) GN=BTH_I1711 PE=4 SV=1	tr|Q2SXV3|Q2SXV3_BURTA	36 kDa	0	3	3	0	0	0
Haloacid dehalogenase-like hydrolase OS=Burkholderia thailandensis (strain ATCC 700388 / DSM 13276 / CIP 106301 / E264) GN=BTH_I1709 PE=4 SV=1	tr|Q2SXV5|Q2SXV5_BURTA	24 kDa	9	5	4	3	0	2
Ribonuclease E OS=Burkholderia thailandensis (strain ATCC 700388 / DSM 13276 / CIP 106301 / E264) GN=rne PE=3 SV=1	tr|Q2SXV7|Q2SXV7_BURTA	115 kDa	71	61	77	27	0	7
Molybdenum cofactor synthesis domain protein OS=Burkholderia thailandensis (strain ATCC 700388 / DSM 13276 / CIP 106301 / E264) GN=BTH_I1704 PE=4 SV=1	tr|Q2SXW0|Q2SXW0_BURTA	45 kDa	3	0	0	0	0	0
Glyoxylate reductase OS=Burkholderia thailandensis (strain ATCC 700388 / DSM 13276 / CIP 106301 / E264) GN=BTH_I1700 PE=3 SV=1	tr|Q2SXW4|Q2SXW4_BURTA	37 kDa	5	3	5	0	4	0
Fumarate hydratase class II OS=Burkholderia thailandensis (strain ATCC 700388 / DSM 13276 / CIP 106301 / E264) GN=fumC PE=3 SV=1	tr|Q2SXX7|Q2SXX7_BURTA	66 kDa	23	21	18	12	5	15
Thymidylate synthase OS=Burkholderia thailandensis (strain ATCC 700388 / DSM 13276 / CIP 106301 / E264) GN=thyA PE=1 SV=1	tr|Q2SXY2|Q2SXY2_BURTA	37 kDa	4	3	5	0	0	0
PmbA protein OS=Burkholderia thailandensis (strain ATCC 700388 / DSM 13276 / CIP 106301 / E264) GN=BTH_I1673 PE=4 SV=1	tr|Q2SXY9|Q2SXY9_BURTA	54 kDa	10	5	11	0	0	0
Uncharacterized protein OS=Burkholderia thailandensis (strain ATCC 700388 / DSM 13276 / CIP 106301 / E264) GN=BTH_I1672 PE=3 SV=1	tr|Q2SXZ0|Q2SXZ0_BURTA	23 kDa	4	0	0	0	0	0
Oligoribonuclease OS=Burkholderia thailandensis (strain ATCC 700388 / DSM 13276 / CIP 106301 / E264) GN=orn PE=3 SV=1	tr|Q2SXZ2|Q2SXZ2_BURTA	26 kDa	5	5	3	0	0	0
Acyl-CoA dehydrogenase domain protein OS=Burkholderia thailandensis (strain ATCC 700388 / DSM 13276 / CIP 106301 / E264) GN=BTH_I1655 PE=3 SV=1	tr|Q2SY07|Q2SY07_BURTA	64 kDa	30	29	39	24	5	15
Electron transfer flavoFAD-binding domain protein OS=Burkholderia thailandensis (strain ATCC 700388 / DSM 13276 / CIP 106301 / E264) GN=BTH_I1654 PE=4 SV=1	tr|Q2SY08|Q2SY08_BURTA	32 kDa	16	18	12	6	4	7
Electron transfer flavodomain protein OS=Burkholderia thailandensis (strain ATCC 700388 / DSM 13276 / CIP 106301 / E264) GN=BTH_I1653 PE=4 SV=1	tr|Q2SY09|Q2SY09_BURTA	27 kDa	18	17	15	3	2	2
Histone deacetylase domain protein OS=Burkholderia thailandensis (strain ATCC 700388 / DSM 13276 / CIP 106301 / E264) GN=BTH_I1648 PE=4 SV=1	tr|Q2SY14|Q2SY14_BURTA	34 kDa	0	0	4	0	0	0
Murein transglycosylase domain protein OS=Burkholderia thailandensis (strain ATCC 700388 / DSM 13276 / CIP 106301 / E264) GN=BTH_I1647 PE=4 SV=1	tr|Q2SY15|Q2SY15_BURTA	49 kDa	2	4	2	0	0	0
Cysteine synthase OS=Burkholderia thailandensis (strain ATCC 700388 / DSM 13276 / CIP 106301 / E264) GN=cysM PE=3 SV=1	tr|Q2SY16|Q2SY16_BURTA	33 kDa	11	14	9	0	0	0
D-glycero-D-manno-heptose 1-phosphate synthase OS=Burkholderia thailandensis (strain ATCC 700388 / DSM 13276 / CIP 106301 / E264) GN=BTH_I1643 PE=4 SV=1	tr|Q2SY19|Q2SY19_BURTA	35 kDa	4	4	6	0	0	0
Nucleotide sugar dehydrogenase family protein OS=Burkholderia thailandensis (strain ATCC 700388 / DSM 13276 / CIP 106301 / E264) GN=BTH_I1642 PE=3 SV=1	tr|Q2SY20|Q2SY20_BURTA	51 kDa	16	10	11	3	0	0
Lipopolysaccharide assembly protein B OS=Burkholderia thailandensis (strain ATCC 700388 / DSM 13276 / CIP 106301 / E264) GN=lapB PE=3 SV=1	tr|Q2SY21|Q2SY21_BURTA	44 kDa	3	3	0	0	0	0
30S ribosomal protein S1 OS=Burkholderia thailandensis (strain ATCC 700388 / DSM 13276 / CIP 106301 / E264) GN=rpsA PE=3 SV=1	tr|Q2SY24|Q2SY24_BURTA	62 kDa	224	226	239	96	42	75
3-phosphoshikimate 1-carboxyvinyltransferase OS=Burkholderia thailandensis (strain ATCC 700388 / DSM 13276 / CIP 106301 / E264) GN=aroA PE=3 SV=1	tr|Q2SY26|Q2SY26_BURTA	85 kDa	26	29	35	8	2	6
Chorismate mutase OS=Burkholderia thailandensis (strain ATCC 700388 / DSM 13276 / CIP 106301 / E264) GN=pheA PE=4 SV=1	tr|Q2SY27|Q2SY27_BURTA	39 kDa	7	3	5	2	0	0
Phosphoserine aminotransferase OS=Burkholderia thailandensis (strain ATCC 700388 / DSM 13276 / CIP 106301 / E264) GN=serC PE=3 SV=1	tr|Q2SY28|Q2SY28_BURTA	39 kDa	13	16	9	0	0	2
Uncharacterized protein OS=Burkholderia thailandensis (strain ATCC 700388 / DSM 13276 / CIP 106301 / E264) GN=BTH_I1633 PE=4 SV=1	tr|Q2SY29|Q2SY29_BURTA	21 kDa	8	11	3	2	0	0
DNA gyrase subunit A OS=Burkholderia thailandensis (strain ATCC 700388 / DSM 13276 / CIP 106301 / E264) GN=gyrA PE=3 SV=1	tr|Q2SY30|Q2SY30_BURTA	96 kDa	102	63	76	20	11	22
OmpA family protein OS=Burkholderia thailandensis (strain ATCC 700388 / DSM 13276 / CIP 106301 / E264) GN=BTH_I1631 PE=3 SV=1	tr|Q2SY31|Q2SY31_BURTA	24 kDa	24	26	29	15	3	6
Glutamine amidotransferase, class I OS=Burkholderia thailandensis (strain ATCC 700388 / DSM 13276 / CIP 106301 / E264) GN=BTH_I1617 PE=4 SV=1	tr|Q2SY44|Q2SY44_BURTA	46 kDa	7	4	7	0	0	2
Adenine deaminase OS=Burkholderia thailandensis (strain ATCC 700388 / DSM 13276 / CIP 106301 / E264) GN=add PE=3 SV=1	tr|Q2SY49|Q2SY49_BURTA	37 kDa	3	0	0	0	0	0
Aminopeptidase N OS=Burkholderia thailandensis (strain ATCC 700388 / DSM 13276 / CIP 106301 / E264) GN=BTH_I1608 PE=4 SV=1	tr|Q2SY53|Q2SY53_BURTA	102 kDa	42	28	50	16	3	18
Guanosine-3`,5`-bis(Diphosphate) 3`-pyrophosphohydrolase OS=Burkholderia thailandensis (strain ATCC 700388 / DSM 13276 / CIP 106301 / E264) GN=BTH_I1588 PE=3 SV=1	tr|Q2SY70|Q2SY70_BURTA	88 kDa	11	16	17	0	0	6
Uncharacterized protein OS=Burkholderia thailandensis (strain ATCC 700388 / DSM 13276 / CIP 106301 / E264) GN=BTH_I1585 PE=4 SV=1	tr|Q2SY73|Q2SY73_BURTA	33 kDa	18	27	19	9	0	8
Uncharacterized protein OS=Burkholderia thailandensis (strain ATCC 700388 / DSM 13276 / CIP 106301 / E264) GN=BTH_I1578 PE=4 SV=1	tr|Q2SY79|Q2SY79_BURTA	19 kDa	3	3	3	0	0	0
Site-determining protein OS=Burkholderia thailandensis (strain ATCC 700388 / DSM 13276 / CIP 106301 / E264) GN=minD PE=3 SV=1	tr|Q2SY87|Q2SY87_BURTA	30 kDa	17	18	15	8	3	3
Cell division protein FtsK OS=Burkholderia thailandensis (strain ATCC 700388 / DSM 13276 / CIP 106301 / E264) GN=BTH_I1561 PE=3 SV=1	tr|Q2SY94|Q2SY94_BURTA	89 kDa	4	7	0	0	0	0
Thioredoxin reductase OS=Burkholderia thailandensis (strain ATCC 700388 / DSM 13276 / CIP 106301 / E264) GN=trxB PE=3 SV=1	tr|Q2SY95|Q2SY95_BURTA	34 kDa	25	20	23	9	0	4
Maltose ABC transporter, ATP-binding protein, putative OS=Burkholderia thailandensis (strain ATCC 700388 / DSM 13276 / CIP 106301 / E264) GN=BTH_I1556 PE=3 SV=1	tr|Q2SY99|Q2SY99_BURTA	41 kDa	30	24	36	3	0	7
Binding--dependent transport system inner membrane component family protein OS=Burkholderia thailandensis (strain ATCC 700388 / DSM 13276 / CIP 106301 / E264) GN=BTH_I1555 PE=3 SV=1	tr|Q2SYA0|Q2SYA0_BURTA	31 kDa	3	0	0	0	0	0
ABC transporter, membrane permease OS=Burkholderia thailandensis (strain ATCC 700388 / DSM 13276 / CIP 106301 / E264) GN=BTH_I1554 PE=3 SV=1	tr|Q2SYA1|Q2SYA1_BURTA	38 kDa	0	4	0	0	0	0
Maltose ABC transporter, periplasmic maltose-binding protein OS=Burkholderia thailandensis (strain ATCC 700388 / DSM 13276 / CIP 106301 / E264) GN=BTH_I1553 PE=4 SV=1	tr|Q2SYA2|Q2SYA2_BURTA	44 kDa	30	25	27	3	0	0
Glucose-6-phosphate 1-dehydrogenase OS=Burkholderia thailandensis (strain ATCC 700388 / DSM 13276 / CIP 106301 / E264) GN=zwf PE=3 SV=1	tr|Q2SYA3|Q2SYA3_BURTA	55 kDa	60	65	74	16	13	25
6-phosphogluconolactonase OS=Burkholderia thailandensis (strain ATCC 700388 / DSM 13276 / CIP 106301 / E264) GN=pgl PE=4 SV=1	tr|Q2SYA4|Q2SYA4_BURTA	24 kDa	14	12	8	0	0	0
Riboflavin biosynthesis protein RibD OS=Burkholderia thailandensis (strain ATCC 700388 / DSM 13276 / CIP 106301 / E264) GN=ribD-1 PE=3 SV=1	tr|Q2SYB3|Q2SYB3_BURTA	41 kDa	3	2	3	3	0	0
Riboflavin synthase, alpha subunit OS=Burkholderia thailandensis (strain ATCC 700388 / DSM 13276 / CIP 106301 / E264) GN=ribE PE=4 SV=1	tr|Q2SYB4|Q2SYB4_BURTA	22 kDa	0	5	2	2	0	2
3,4-dihydroxy-2-butanone 4-phosphate synthase OS=Burkholderia thailandensis (strain ATCC 700388 / DSM 13276 / CIP 106301 / E264) GN=ribB PE=3 SV=1	tr|Q2SYC3|Q2SYC3_BURTA	51 kDa	14	15	24	9	5	10
Aminotransferase OS=Burkholderia thailandensis (strain ATCC 700388 / DSM 13276 / CIP 106301 / E264) GN=BTH_I1528 PE=3 SV=1	tr|Q2SYC6|Q2SYC6_BURTA	43 kDa	7	10	13	0	0	0
Serine/threonine dehydratase family protein OS=Burkholderia thailandensis (strain ATCC 700388 / DSM 13276 / CIP 106301 / E264) GN=BTH_I1524 PE=4 SV=1	tr|Q2SYD0|Q2SYD0_BURTA	40 kDa	11	7	4	0	0	0
Uncharacterized protein OS=Burkholderia thailandensis (strain ATCC 700388 / DSM 13276 / CIP 106301 / E264) GN=BTH_I1515 PE=4 SV=1	tr|Q2SYD9|Q2SYD9_BURTA	71 kDa	5	3	5	0	0	6
Protein-L-isoaspartate O-methyltransferase, putative OS=Burkholderia thailandensis (strain ATCC 700388 / DSM 13276 / CIP 106301 / E264) GN=BTH_I1507 PE=4 SV=1	tr|Q2SYE6|Q2SYE6_BURTA	24 kDa	8	10	4	5	0	4
Omega-amino acid--pyruvate aminotransferase OS=Burkholderia thailandensis (strain ATCC 700388 / DSM 13276 / CIP 106301 / E264) GN=BTH_I1505 PE=4 SV=1	tr|Q2SYE8|Q2SYE8_BURTA	62 kDa	9	8	10	5	2	5
Phosphoglucomutase/phosphomannomutase family protein OS=Burkholderia thailandensis (strain ATCC 700388 / DSM 13276 / CIP 106301 / E264) GN=BTH_I1489 PE=1 SV=1	tr|Q2SYG4|Q2SYG4_BURTA	50 kDa	48	41	42	38	10	21
Epimerase/dehydratase OS=Burkholderia thailandensis (strain ATCC 700388 / DSM 13276 / CIP 106301 / E264) GN=BTH_I1481 PE=4 SV=1	tr|Q2SYH2|Q2SYH2_BURTA	36 kDa	0	0	2	0	0	0
Putative O-antigen methyl transferase OS=Burkholderia thailandensis (strain ATCC 700388 / DSM 13276 / CIP 106301 / E264) GN=BTH_I1478 PE=4 SV=1	tr|Q2SYH5|Q2SYH5_BURTA	63 kDa	7	6	4	0	0	0
Putative glycosyl transferase OS=Burkholderia thailandensis (strain ATCC 700388 / DSM 13276 / CIP 106301 / E264) GN=BTH_I1477 PE=4 SV=1	tr|Q2SYH6|Q2SYH6_BURTA	33 kDa	0	5	5	0	0	0
ABC transporter family protein OS=Burkholderia thailandensis (strain ATCC 700388 / DSM 13276 / CIP 106301 / E264) GN=BTH_I1474 PE=4 SV=1	tr|Q2SYH9|Q2SYH9_BURTA	51 kDa	0	2	0	0	0	0
Glucose-1-phosphate thymidylyltransferase OS=Burkholderia thailandensis (strain ATCC 700388 / DSM 13276 / CIP 106301 / E264) GN=rfbA PE=3 SV=1	tr|Q2SYI3|Q2SYI3_BURTA	35 kDa	5	5	5	0	0	0
Acyltransferase domain protein OS=Burkholderia thailandensis (strain ATCC 700388 / DSM 13276 / CIP 106301 / E264) GN=BTH_I1467 PE=4 SV=1	tr|Q2SYI6|Q2SYI6_BURTA	30 kDa	2	0	0	0	0	0
Dihydroorotase OS=Burkholderia thailandensis (strain ATCC 700388 / DSM 13276 / CIP 106301 / E264) GN=pyrC PE=3 SV=1	tr|Q2SYI7|Q2SYI7_BURTA	45 kDa	9	10	3	0	0	0
Phosphomethylpyrimidine kinase ThiD, putative OS=Burkholderia thailandensis (strain ATCC 700388 / DSM 13276 / CIP 106301 / E264) GN=BTH_I1459 PE=4 SV=1	tr|Q2SYJ4|Q2SYJ4_BURTA	30 kDa	4	4	2	0	0	0
10 kDa chaperonin OS=Burkholderia thailandensis (strain ATCC 700388 / DSM 13276 / CIP 106301 / E264) GN=groES-1 PE=3 SV=1	tr|Q2SYJ6|Q2SYJ6_BURTA	10 kDa	18	11	11	6	0	0
DNA helicase OS=Burkholderia thailandensis (strain ATCC 700388 / DSM 13276 / CIP 106301 / E264) GN=BTH_I1443 PE=3 SV=1	tr|Q2SYL0|Q2SYL0_BURTA	103 kDa	3	0	5	0	0	0
Alanine--glyoxylate aminotransferase OS=Burkholderia thailandensis (strain ATCC 700388 / DSM 13276 / CIP 106301 / E264) GN=BTH_I1404 PE=3 SV=1	tr|Q2SYP9|Q2SYP9_BURTA	43 kDa	7	7	11	0	0	2
Bacterial regulatory helix-turn-helix, lysR family protein OS=Burkholderia thailandensis (strain ATCC 700388 / DSM 13276 / CIP 106301 / E264) GN=BTH_I1403 PE=4 SV=1	tr|Q2SYQ0|Q2SYQ0_BURTA	36 kDa	4	0	31	43	27	31
D-isomer specific 2-hydroxyacid dehydrogenase, NAD binding domain protein OS=Burkholderia thailandensis (strain ATCC 700388 / DSM 13276 / CIP 106301 / E264) GN=BTH_I1402 PE=3 SV=1	tr|Q2SYQ1|Q2SYQ1_BURTA	36 kDa	2	2	4	0	0	2
Fumarylacetoacetase OS=Burkholderia thailandensis (strain ATCC 700388 / DSM 13276 / CIP 106301 / E264) GN=fahA PE=4 SV=1	tr|Q2SYQ5|Q2SYQ5_BURTA	47 kDa	0	3	4	0	0	0
Metallo-beta-lactamase family protein OS=Burkholderia thailandensis (strain ATCC 700388 / DSM 13276 / CIP 106301 / E264) GN=BTH_I1394 PE=4 SV=1	tr|Q2SYQ9|Q2SYQ9_BURTA	35 kDa	3	4	5	0	0	0
Antioxidant, AhpC/Tsa family OS=Burkholderia thailandensis (strain ATCC 700388 / DSM 13276 / CIP 106301 / E264) GN=BTH_I1388 PE=4 SV=1	tr|Q2SYR5|Q2SYR5_BURTA	24 kDa	10	11	13	4	0	6
NADP-dependent 3-hydroxy acid dehydrogenase YdfG OS=Burkholderia thailandensis (strain ATCC 700388 / DSM 13276 / CIP 106301 / E264) GN=ydfG PE=3 SV=1	tr|Q2SYS5|Q2SYS5_BURTA	26 kDa	4	10	8	0	0	3
Outer membrane protein, OmpA family OS=Burkholderia thailandensis (strain ATCC 700388 / DSM 13276 / CIP 106301 / E264) GN=BTH_I1372 PE=3 SV=1	tr|Q2SYT1|Q2SYT1_BURTA	19 kDa	3	0	3	0	0	2
Proline dehydrogenase family protein OS=Burkholderia thailandensis (strain ATCC 700388 / DSM 13276 / CIP 106301 / E264) GN=BTH_I1366 PE=4 SV=1	tr|Q2SYT6|Q2SYT6_BURTA	36 kDa	0	0	4	2	0	3
8-amino-7-oxononanoate synthase OS=Burkholderia thailandensis (strain ATCC 700388 / DSM 13276 / CIP 106301 / E264) GN=BTH_I1343 PE=4 SV=1	tr|Q2SYV9|Q2SYV9_BURTA	48 kDa	0	2	2	0	0	0
Putative type I polyketide synthase WcbR OS=Burkholderia thailandensis (strain ATCC 700388 / DSM 13276 / CIP 106301 / E264) GN=BTH_I1341 PE=4 SV=1	tr|Q2SYW1|Q2SYW1_BURTA	269 kDa	2	0	5	0	0	0
Possible glycosyltransferase WbpX, putative OS=Burkholderia thailandensis (strain ATCC 700388 / DSM 13276 / CIP 106301 / E264) GN=BTH_I1330 PE=4 SV=1	tr|Q2SYX2|Q2SYX2_BURTA	59 kDa	2	0	4	0	0	0
Glycosyl transferases group 1 family protein OS=Burkholderia thailandensis (strain ATCC 700388 / DSM 13276 / CIP 106301 / E264) GN=BTH_I1329 PE=4 SV=1	tr|Q2SYX3|Q2SYX3_BURTA	44 kDa	2	3	4	0	0	0
Methyltransferase, FkbM family domain protein OS=Burkholderia thailandensis (strain ATCC 700388 / DSM 13276 / CIP 106301 / E264) GN=BTH_I1328 PE=4 SV=1	tr|Q2SYX4|Q2SYX4_BURTA	90 kDa	0	0	3	0	0	0
YggB OS=Burkholderia thailandensis (strain ATCC 700388 / DSM 13276 / CIP 106301 / E264) GN=BTH_I1322 PE=4 SV=1	tr|Q2SYY0|Q2SYY0_BURTA	33 kDa	8	7	7	0	0	0
DNA mismatch repair protein MutL OS=Burkholderia thailandensis (strain ATCC 700388 / DSM 13276 / CIP 106301 / E264) GN=mutL PE=3 SV=1	tr|Q2SYY2|Q2SYY2_BURTA	75 kDa	3	0	3	0	0	0
HAD phosphoserine phosphatase-like hydrolase, IB family protein OS=Burkholderia thailandensis (strain ATCC 700388 / DSM 13276 / CIP 106301 / E264) GN=BTH_I1315 PE=4 SV=1	tr|Q2SYY7|Q2SYY7_BURTA	26 kDa	6	4	0	0	0	0
Poly(A) polymerase I OS=Burkholderia thailandensis (strain ATCC 700388 / DSM 13276 / CIP 106301 / E264) GN=pcnB PE=3 SV=1	tr|Q2SYY8|Q2SYY8_BURTA	58 kDa	9	2	6	4	0	2
Deoxynucleoside kinase family protein OS=Burkholderia thailandensis (strain ATCC 700388 / DSM 13276 / CIP 106301 / E264) GN=BTH_I1312 PE=4 SV=1	tr|Q2SYZ0|Q2SYZ0_BURTA	27 kDa	0	2	0	0	0	0
DNA repair protein RecN OS=Burkholderia thailandensis (strain ATCC 700388 / DSM 13276 / CIP 106301 / E264) GN=recN PE=3 SV=1	tr|Q2SZ02|Q2SZ02_BURTA	59 kDa	2	3	6	0	0	0
Bifunctional glutamine synthetase adenylyltransferase/adenylyl-removing enzyme OS=Burkholderia thailandensis (strain ATCC 700388 / DSM 13276 / CIP 106301 / E264) GN=glnE PE=3 SV=1	tr|Q2SZ03|Q2SZ03_BURTA	105 kDa	11	9	17	0	0	0
Modulator of DNA gyrase family protein OS=Burkholderia thailandensis (strain ATCC 700388 / DSM 13276 / CIP 106301 / E264) GN=BTH_I1296 PE=4 SV=1	tr|Q2SZ06|Q2SZ06_BURTA	51 kDa	15	10	11	2	0	0
Phospho-2-dehydro-3-deoxyheptonate aldolase OS=Burkholderia thailandensis (strain ATCC 700388 / DSM 13276 / CIP 106301 / E264) GN=BTH_I1295 PE=3 SV=1	tr|Q2SZ07|Q2SZ07_BURTA	39 kDa	36	27	24	25	9	10
Flavohemoprotein OS=Burkholderia thailandensis (strain ATCC 700388 / DSM 13276 / CIP 106301 / E264) GN=hmp PE=3 SV=1	tr|Q2SZ08|Q2SZ08_BURTA	44 kDa	18	16	7	4	0	5
FAD binding domain protein OS=Burkholderia thailandensis (strain ATCC 700388 / DSM 13276 / CIP 106301 / E264) GN=BTH_I1290 PE=4 SV=1	tr|Q2SZ12|Q2SZ12_BURTA	39 kDa	0	0	2	0	0	0
Uncharacterized protein OS=Burkholderia thailandensis (strain ATCC 700388 / DSM 13276 / CIP 106301 / E264) GN=BTH_I1288 PE=3 SV=1	tr|Q2SZ14|Q2SZ14_BURTA	25 kDa	4	0	0	0	0	0
Pyrroline-5-carboxylate reductase OS=Burkholderia thailandensis (strain ATCC 700388 / DSM 13276 / CIP 106301 / E264) GN=proC PE=3 SV=1	tr|Q2SZ15|Q2SZ15_BURTA	28 kDa	2	0	0	0	0	0
DpsA OS=Burkholderia thailandensis (strain ATCC 700388 / DSM 13276 / CIP 106301 / E264) GN=BTH_I1284 PE=3 SV=1	tr|Q2SZ18|Q2SZ18_BURTA	18 kDa	3	0	3	4	0	0
Bacterial regulatory helix-turn-helix, lysR family protein OS=Burkholderia thailandensis (strain ATCC 700388 / DSM 13276 / CIP 106301 / E264) GN=BTH_I1281 PE=4 SV=1	tr|Q2SZ21|Q2SZ21_BURTA	35 kDa	11	8	11	0	0	0
ATP-dependent DNA helicase RecG OS=Burkholderia thailandensis (strain ATCC 700388 / DSM 13276 / CIP 106301 / E264) GN=recG PE=3 SV=1	tr|Q2SZ22|Q2SZ22_BURTA	92 kDa	0	0	5	0	0	0
S-adenosylmethionine:tRNA ribosyltransferase-isomerase OS=Burkholderia thailandensis (strain ATCC 700388 / DSM 13276 / CIP 106301 / E264) GN=queA PE=3 SV=1	tr|Q2SZ23|Q2SZ23_BURTA	41 kDa	0	5	0	0	0	0
Queuine tRNA-ribosyltransferase OS=Burkholderia thailandensis (strain ATCC 700388 / DSM 13276 / CIP 106301 / E264) GN=tgt PE=3 SV=1	tr|Q2SZ24|Q2SZ24_BURTA	44 kDa	6	4	4	0	0	0
Preprotein translocase, YajC subunit OS=Burkholderia thailandensis (strain ATCC 700388 / DSM 13276 / CIP 106301 / E264) GN=yajC PE=4 SV=1	tr|Q2SZ25|Q2SZ25_BURTA	12 kDa	3	4	7	2	0	2
Protein translocase subunit SecD OS=Burkholderia thailandensis (strain ATCC 700388 / DSM 13276 / CIP 106301 / E264) GN=secD PE=3 SV=1	tr|Q2SZ26|Q2SZ26_BURTA	72 kDa	16	9	14	2	2	3
Protein-export membrane protein SecF OS=Burkholderia thailandensis (strain ATCC 700388 / DSM 13276 / CIP 106301 / E264) GN=secF PE=3 SV=1	tr|Q2SZ27|Q2SZ27_BURTA	35 kDa	10	4	2	0	0	0
YceI-like family protein OS=Burkholderia thailandensis (strain ATCC 700388 / DSM 13276 / CIP 106301 / E264) GN=BTH_I1273 PE=3 SV=1	tr|Q2SZ29|Q2SZ29_BURTA	20 kDa	18	19	12	9	0	8
THUMP domain protein OS=Burkholderia thailandensis (strain ATCC 700388 / DSM 13276 / CIP 106301 / E264) GN=BTH_I1265 PE=3 SV=1	tr|Q2SZ37|Q2SZ37_BURTA	47 kDa	2	2	2	0	0	0
NAD(P) transhydrogenase, alpha-1 subunit OS=Burkholderia thailandensis (strain ATCC 700388 / DSM 13276 / CIP 106301 / E264) GN=BTH_I1259 PE=4 SV=1	tr|Q2SZ43|Q2SZ43_BURTA	39 kDa	0	0	0	2	0	0
Glutathione S-transferase OS=Burkholderia thailandensis (strain ATCC 700388 / DSM 13276 / CIP 106301 / E264) GN=BTH_I1255 PE=4 SV=1	tr|Q2SZ47|Q2SZ47_BURTA	23 kDa	4	3	7	0	0	0
Xaa-Pro aminopeptidase OS=Burkholderia thailandensis (strain ATCC 700388 / DSM 13276 / CIP 106301 / E264) GN=BTH_I1254 PE=3 SV=1	tr|Q2SZ48|Q2SZ48_BURTA	67 kDa	2	0	0	0	0	0
Uncharacterized protein OS=Burkholderia thailandensis (strain ATCC 700388 / DSM 13276 / CIP 106301 / E264) GN=BTH_I1238 PE=3 SV=1	tr|Q2SZ64|Q2SZ64_BURTA	26 kDa	4	6	7	0	0	3
Dihydroorotase OS=Burkholderia thailandensis (strain ATCC 700388 / DSM 13276 / CIP 106301 / E264) GN=pyrC PE=3 SV=1	tr|Q2SZ72|Q2SZ72_BURTA	38 kDa	2	2	3	0	0	0
Glutamate/aspartate ABC transporter, ATP-binding protein OS=Burkholderia thailandensis (strain ATCC 700388 / DSM 13276 / CIP 106301 / E264) GN=BTH_I1228 PE=4 SV=1	tr|Q2SZ74|Q2SZ74_BURTA	29 kDa	14	12	15	5	0	3
Glutamate/aspartate ABC transporter, periplasmic glutamate/aspartate-binding protein OS=Burkholderia thailandensis (strain ATCC 700388 / DSM 13276 / CIP 106301 / E264) GN=BTH_I1225 PE=4 SV=1	tr|Q2SZ77|Q2SZ77_BURTA	33 kDa	89	73	96	56	25	45
Glutamate dehydrogenase OS=Burkholderia thailandensis (strain ATCC 700388 / DSM 13276 / CIP 106301 / E264) GN=BTH_I1224 PE=1 SV=1	tr|Q2SZ78|Q2SZ78_BURTA	47 kDa	42	45	50	8	4	13
Adenylosuccinate lyase OS=Burkholderia thailandensis (strain ATCC 700388 / DSM 13276 / CIP 106301 / E264) GN=purB PE=3 SV=1	tr|Q2SZ81|Q2SZ81_BURTA	54 kDa	44	51	51	24	15	26
Gluconokinase OS=Burkholderia thailandensis (strain ATCC 700388 / DSM 13276 / CIP 106301 / E264) GN=BTH_I1220 PE=3 SV=1	tr|Q2SZ82|Q2SZ82_BURTA	20 kDa	0	4	0	0	0	0
Gluconate permease, putative OS=Burkholderia thailandensis (strain ATCC 700388 / DSM 13276 / CIP 106301 / E264) GN=BTH_I1219 PE=4 SV=1	tr|Q2SZ83|Q2SZ83_BURTA	48 kDa	3	4	0	0	0	0
2-dehydro-3-deoxyphosphogluconate aldolase/4-hydroxy-2-oxoglutarate aldolase family protein OS=Burkholderia thailandensis (strain ATCC 700388 / DSM 13276 / CIP 106301 / E264) GN=eda PE=4 SV=1	tr|Q2SZ84|Q2SZ84_BURTA	22 kDa	14	16	16	5	0	6
Phosphogluconate dehydratase OS=Burkholderia thailandensis (strain ATCC 700388 / DSM 13276 / CIP 106301 / E264) GN=edd PE=3 SV=1	tr|Q2SZ85|Q2SZ85_BURTA	65 kDa	53	43	38	6	2	3
LPS-assembly lipoprotein LptE OS=Burkholderia thailandensis (strain ATCC 700388 / DSM 13276 / CIP 106301 / E264) GN=lptE PE=3 SV=1	tr|Q2SZ90|Q2SZ90_BURTA	19 kDa	2	0	0	0	0	0
Outer membrane protein assembly factor BamE OS=Burkholderia thailandensis (strain ATCC 700388 / DSM 13276 / CIP 106301 / E264) GN=bamE PE=3 SV=1	tr|Q2SZ95|Q2SZ95_BURTA	27 kDa	2	7	0	0	0	0
Bacterial regulatory s, gntR family protein OS=Burkholderia thailandensis (strain ATCC 700388 / DSM 13276 / CIP 106301 / E264) GN=BTH_I1202 PE=4 SV=1	tr|Q2SZA0|Q2SZA0_BURTA	25 kDa	3	3	2	0	0	0
Glyceraldehyde-3-phosphate dehydrogenase OS=Burkholderia thailandensis (strain ATCC 700388 / DSM 13276 / CIP 106301 / E264) GN=gap PE=3 SV=1	tr|Q2SZA6|Q2SZA6_BURTA	36 kDa	50	67	50	53	28	45
Transketolase OS=Burkholderia thailandensis (strain ATCC 700388 / DSM 13276 / CIP 106301 / E264) GN=tkt PE=1 SV=1	tr|Q2SZA7|Q2SZA7_BURTA	74 kDa	97	77	80	63	30	51
Malic enzyme, NAD binding domain protein OS=Burkholderia thailandensis (strain ATCC 700388 / DSM 13276 / CIP 106301 / E264) GN=BTH_I1189 PE=4 SV=1	tr|Q2SZB3|Q2SZB3_BURTA	83 kDa	42	28	39	9	4	6
Orotidine 5'-phosphate decarboxylase OS=Burkholderia thailandensis (strain ATCC 700388 / DSM 13276 / CIP 106301 / E264) GN=pyrF PE=3 SV=1	tr|Q2SZB8|Q2SZB8_BURTA	30 kDa	8	2	5	0	0	0
Ribonuclease II OS=Burkholderia thailandensis (strain ATCC 700388 / DSM 13276 / CIP 106301 / E264) GN=BTH_I1170 PE=4 SV=1	tr|Q2SZD2|Q2SZD2_BURTA	70 kDa	8	9	7	0	0	0
UDP-N-acetylmuramate--L-alanyl-gamma-D-glutamyl-meso-2,6-diaminoheptandioate ligase OS=Burkholderia thailandensis (strain ATCC 700388 / DSM 13276 / CIP 106301 / E264) GN=mpl PE=3 SV=1	tr|Q2SZD4|Q2SZD4_BURTA	50 kDa	3	2	3	0	0	0
Acetyl-CoA carboxylase, biotin carboxyl carrier protein OS=Burkholderia thailandensis (strain ATCC 700388 / DSM 13276 / CIP 106301 / E264) GN=accB PE=4 SV=1	tr|Q2SZD9|Q2SZD9_BURTA	16 kDa	5	9	3	2	0	7
Acetyl-CoA carboxylase, biotin carboxylase OS=Burkholderia thailandensis (strain ATCC 700388 / DSM 13276 / CIP 106301 / E264) GN=accC PE=4 SV=1	tr|Q2SZE0|Q2SZE0_BURTA	50 kDa	39	46	46	13	7	17
PfkB carbohydrate kinase family protein OS=Burkholderia thailandensis (strain ATCC 700388 / DSM 13276 / CIP 106301 / E264) GN=BTH_I1158 PE=1 SV=1	tr|Q2SZE4|Q2SZE4_BURTA	34 kDa	27	25	30	22	7	19
Ribonucleoside-diphosphate reductase subunit beta OS=Burkholderia thailandensis (strain ATCC 700388 / DSM 13276 / CIP 106301 / E264) GN=BTH_I1154 PE=3 SV=1	tr|Q2SZE8|Q2SZE8_BURTA	43 kDa	46	51	55	5	0	8
Ribonucleoside-diphosphate reductase, alpha subunit OS=Burkholderia thailandensis (strain ATCC 700388 / DSM 13276 / CIP 106301 / E264) GN=BTH_I1153 PE=4 SV=1	tr|Q2SZE9|Q2SZE9_BURTA	109 kDa	363	363	428	94	57	128
Signal recognition particle protein OS=Burkholderia thailandensis (strain ATCC 700388 / DSM 13276 / CIP 106301 / E264) GN=ffh PE=3 SV=1	tr|Q2SZF3|Q2SZF3_BURTA	49 kDa	12	9	8	0	0	5
Hypoxanthine-guanine phosphoribosyltransferase, putative OS=Burkholderia thailandensis (strain ATCC 700388 / DSM 13276 / CIP 106301 / E264) GN=BTH_I1148 PE=4 SV=1	tr|Q2SZF4|Q2SZF4_BURTA	23 kDa	2	0	2	0	0	0
Octaprenyl-diphosphate synthase OS=Burkholderia thailandensis (strain ATCC 700388 / DSM 13276 / CIP 106301 / E264) GN=BTH_I1139 PE=3 SV=1	tr|Q2SZG3|Q2SZG3_BURTA	36 kDa	4	5	5	0	0	0
ATPase associated with various cellular activities family protein OS=Burkholderia thailandensis (strain ATCC 700388 / DSM 13276 / CIP 106301 / E264) GN=BTH_I1129 PE=4 SV=1	tr|Q2SZH2|Q2SZH2_BURTA	32 kDa	0	3	0	0	0	0
Arginine biosynthesis bifunctional protein ArgJ OS=Burkholderia thailandensis (strain ATCC 700388 / DSM 13276 / CIP 106301 / E264) GN=argJ PE=3 SV=1	tr|Q2SZH3|Q2SZH3_BURTA	44 kDa	7	6	3	0	0	0
Cell division protein FtsZ OS=Burkholderia thailandensis (strain ATCC 700388 / DSM 13276 / CIP 106301 / E264) GN=ftsZ PE=3 SV=1	tr|Q2SZH8|Q2SZH8_BURTA	42 kDa	53	49	62	10	3	15
Cell division protein FtsA OS=Burkholderia thailandensis (strain ATCC 700388 / DSM 13276 / CIP 106301 / E264) GN=ftsA PE=3 SV=1	tr|Q2SZH9|Q2SZH9_BURTA	44 kDa	18	18	10	4	0	4
UDP-N-acetylmuramoyl-tripeptide--D-alanyl-D-alanine ligase OS=Burkholderia thailandensis (strain ATCC 700388 / DSM 13276 / CIP 106301 / E264) GN=murF PE=3 SV=1	tr|Q2SZI7|Q2SZI7_BURTA	48 kDa	10	5	8	0	0	0
UDP-N-acetylmuramoyl-L-alanyl-D-glutamate--2,6-diaminopimelate ligase OS=Burkholderia thailandensis (strain ATCC 700388 / DSM 13276 / CIP 106301 / E264) GN=murE PE=3 SV=1	tr|Q2SZI8|Q2SZI8_BURTA	54 kDa	3	0	0	0	0	0
Uncharacterized protein OS=Burkholderia thailandensis (strain ATCC 700388 / DSM 13276 / CIP 106301 / E264) GN=BTH_I1095 PE=4 SV=1	tr|Q2SZK1|Q2SZK1_BURTA	45 kDa	16	11	15	5	2	7
Aromatic aminotransferase OS=Burkholderia thailandensis (strain ATCC 700388 / DSM 13276 / CIP 106301 / E264) GN=BTH_I1088 PE=4 SV=1	tr|Q2SZK8|Q2SZK8_BURTA	43 kDa	6	7	8	0	0	0
Glutathione S-transferase N-terminal domain protein OS=Burkholderia thailandensis (strain ATCC 700388 / DSM 13276 / CIP 106301 / E264) GN=BTH_I1087 PE=4 SV=1	tr|Q2SZK9|Q2SZK9_BURTA	24 kDa	14	15	12	6	0	6
Enoyl-CoA hydratase/isomerase family protein OS=Burkholderia thailandensis (strain ATCC 700388 / DSM 13276 / CIP 106301 / E264) GN=BTH_I1086 PE=3 SV=1	tr|Q2SZL0|Q2SZL0_BURTA	38 kDa	5	3	2	0	0	0
Histidine phosphatase super family protein OS=Burkholderia thailandensis (strain ATCC 700388 / DSM 13276 / CIP 106301 / E264) GN=BTH_I1085 PE=4 SV=1	tr|Q2SZL1|Q2SZL1_BURTA	26 kDa	0	2	0	0	0	0
Acyl-CoA dehydrogenase domain protein OS=Burkholderia thailandensis (strain ATCC 700388 / DSM 13276 / CIP 106301 / E264) GN=BTH_I1083 PE=3 SV=1	tr|Q2SZL3|Q2SZL3_BURTA	45 kDa	0	2	4	0	0	0
MaoC like domain protein OS=Burkholderia thailandensis (strain ATCC 700388 / DSM 13276 / CIP 106301 / E264) GN=BTH_I1080 PE=4 SV=1	tr|Q2SZL6|Q2SZL6_BURTA	17 kDa	0	2	0	0	0	0
NADH-quinone oxidoreductase subunit N OS=Burkholderia thailandensis (strain ATCC 700388 / DSM 13276 / CIP 106301 / E264) GN=nuoN PE=3 SV=1	tr|Q2SZM2|Q2SZM2_BURTA	52 kDa	0	2	0	0	0	0
NADH dehydrogenase I, M subunit OS=Burkholderia thailandensis (strain ATCC 700388 / DSM 13276 / CIP 106301 / E264) GN=BTH_I1073 PE=4 SV=1	tr|Q2SZM3|Q2SZM3_BURTA	54 kDa	0	5	0	0	0	0
NADH dehydrogenase I, L subunit OS=Burkholderia thailandensis (strain ATCC 700388 / DSM 13276 / CIP 106301 / E264) GN=BTH_I1072 PE=4 SV=1	tr|Q2SZM4|Q2SZM4_BURTA	75 kDa	3	3	3	0	0	0
NADH-quinone oxidoreductase OS=Burkholderia thailandensis (strain ATCC 700388 / DSM 13276 / CIP 106301 / E264) GN=nuoG PE=3 SV=1	tr|Q2SZM9|Q2SZM9_BURTA	83 kDa	39	38	52	14	2	17
NADH oxidoreductase (Quinone), F subunit OS=Burkholderia thailandensis (strain ATCC 700388 / DSM 13276 / CIP 106301 / E264) GN=nuoF PE=4 SV=1	tr|Q2SZN0|Q2SZN0_BURTA	48 kDa	13	19	19	5	2	8
Triosephosphate isomerase OS=Burkholderia thailandensis (strain ATCC 700388 / DSM 13276 / CIP 106301 / E264) GN=tpiA PE=1 SV=1	tr|Q2SZN7|Q2SZN7_BURTA	26 kDa	12	15	18	11	5	11
NAD(P)H quinone oxidoreductase, PIG3 family protein OS=Burkholderia thailandensis (strain ATCC 700388 / DSM 13276 / CIP 106301 / E264) GN=BTH_I1057 PE=4 SV=1	tr|Q2SZN8|Q2SZN8_BURTA	36 kDa	5	6	7	5	4	0
Carbonic anhydrase OS=Burkholderia thailandensis (strain ATCC 700388 / DSM 13276 / CIP 106301 / E264) GN=BTH_I1052 PE=3 SV=1	tr|Q2SZP3|Q2SZP3_BURTA	23 kDa	10	11	15	0	0	0
Sulfate transporter, putative OS=Burkholderia thailandensis (strain ATCC 700388 / DSM 13276 / CIP 106301 / E264) GN=BTH_I1051 PE=4 SV=1	tr|Q2SZP4|Q2SZP4_BURTA	57 kDa	30	16	32	0	0	0
2-isopropylmalate synthase OS=Burkholderia thailandensis (strain ATCC 700388 / DSM 13276 / CIP 106301 / E264) GN=leuA-2 PE=3 SV=1	tr|Q2SZP5|Q2SZP5_BURTA	56 kDa	18	18	14	12	0	9
Acetolactate synthase, small subunit OS=Burkholderia thailandensis (strain ATCC 700388 / DSM 13276 / CIP 106301 / E264) GN=ilvN PE=4 SV=1	tr|Q2SZP9|Q2SZP9_BURTA	18 kDa	3	3	0	0	0	0
Acetolactate synthase OS=Burkholderia thailandensis (strain ATCC 700388 / DSM 13276 / CIP 106301 / E264) GN=ilvB PE=3 SV=1	tr|Q2SZQ0|Q2SZQ0_BURTA	65 kDa	54	53	46	5	0	4
Bacterial regulatory s, tetR family protein OS=Burkholderia thailandensis (strain ATCC 700388 / DSM 13276 / CIP 106301 / E264) GN=BTH_I1037 PE=4 SV=1	tr|Q2SZQ8|Q2SZQ8_BURTA	28 kDa	11	10	11	7	8	11
Cytokinin riboside 5'-monophosphate phosphoribohydrolase OS=Burkholderia thailandensis (strain ATCC 700388 / DSM 13276 / CIP 106301 / E264) GN=BTH_I1036 PE=3 SV=1	tr|Q2SZQ9|Q2SZQ9_BURTA	21 kDa	0	0	4	0	0	0
Potassium-transporting ATPase ATP-binding subunit OS=Burkholderia thailandensis (strain ATCC 700388 / DSM 13276 / CIP 106301 / E264) GN=kdpB PE=3 SV=1	tr|Q2SZS3|Q2SZS3_BURTA	74 kDa	0	0	2	0	0	0
Quinone oxidoreductase OS=Burkholderia thailandensis (strain ATCC 700388 / DSM 13276 / CIP 106301 / E264) GN=BTH_I1019 PE=4 SV=1	tr|Q2SZS6|Q2SZS6_BURTA	35 kDa	3	2	0	0	0	0
Oxidoreductase, short chain dehydrogenase/reductase family family OS=Burkholderia thailandensis (strain ATCC 700388 / DSM 13276 / CIP 106301 / E264) GN=BTH_I1017 PE=4 SV=1	tr|Q2SZS8|Q2SZS8_BURTA	34 kDa	2	2	0	0	0	0
Phosphoribosylamine--glycine ligase OS=Burkholderia thailandensis (strain ATCC 700388 / DSM 13276 / CIP 106301 / E264) GN=purD PE=3 SV=1	tr|Q2SZT1|Q2SZT1_BURTA	45 kDa	17	25	24	5	5	8
Ribosomal silencing factor RsfS OS=Burkholderia thailandensis (strain ATCC 700388 / DSM 13276 / CIP 106301 / E264) GN=rsfS PE=3 SV=1	tr|Q2SZT4|Q2SZT4_BURTA	17 kDa	2	0	0	0	0	0
Ribonuclease G OS=Burkholderia thailandensis (strain ATCC 700388 / DSM 13276 / CIP 106301 / E264) GN=BTH_I1008 PE=4 SV=1	tr|Q2SZT7|Q2SZT7_BURTA	57 kDa	7	6	8	0	0	0
DNA-directed DNA polymerase OS=Burkholderia thailandensis (strain ATCC 700388 / DSM 13276 / CIP 106301 / E264) GN=BTH_I0984 PE=4 SV=1	tr|Q2SZW1|Q2SZW1_BURTA	142 kDa	30	14	36	0	0	5
ATP-dependent RNA helicase RhlE OS=Burkholderia thailandensis (strain ATCC 700388 / DSM 13276 / CIP 106301 / E264) GN=BTH_I0981 PE=3 SV=1	tr|Q2SZW4|Q2SZW4_BURTA	62 kDa	11	9	6	3	0	0
META domain protein OS=Burkholderia thailandensis (strain ATCC 700388 / DSM 13276 / CIP 106301 / E264) GN=BTH_I0977 PE=4 SV=1	tr|Q2SZW8|Q2SZW8_BURTA	20 kDa	2	4	4	0	0	0
Cell division protein FtsK OS=Burkholderia thailandensis (strain ATCC 700388 / DSM 13276 / CIP 106301 / E264) GN=BTH_I0976 PE=3 SV=1	tr|Q2SZW9|Q2SZW9_BURTA	176 kDa	5	7	3	0	0	0
Glycosyl hydrolase, family 15 OS=Burkholderia thailandensis (strain ATCC 700388 / DSM 13276 / CIP 106301 / E264) GN=BTH_I0974 PE=4 SV=1	tr|Q2SZX1|Q2SZX1_BURTA	74 kDa	4	2	6	0	0	0
Intracellular PHB depolymerase OS=Burkholderia thailandensis (strain ATCC 700388 / DSM 13276 / CIP 106301 / E264) GN=phaZ PE=4 SV=1	tr|Q2SZX2|Q2SZX2_BURTA	54 kDa	17	7	12	0	0	0
Bacterial regulatory s, tetR family protein OS=Burkholderia thailandensis (strain ATCC 700388 / DSM 13276 / CIP 106301 / E264) GN=BTH_I0972 PE=4 SV=1	tr|Q2SZX3|Q2SZX3_BURTA	24 kDa	0	0	2	0	0	0
ATPase, AAA family protein OS=Burkholderia thailandensis (strain ATCC 700388 / DSM 13276 / CIP 106301 / E264) GN=BTH_I0965 PE=4 SV=1	tr|Q2SZY0|Q2SZY0_BURTA	38 kDa	4	0	0	0	0	0
3-demethylubiquinone-9 3-methyltransferase family protein OS=Burkholderia thailandensis (strain ATCC 700388 / DSM 13276 / CIP 106301 / E264) GN=BTH_I0961 PE=4 SV=1	tr|Q2SZY4|Q2SZY4_BURTA	16 kDa	2	2	2	0	0	0
Uncharacterized protein OS=Burkholderia thailandensis (strain ATCC 700388 / DSM 13276 / CIP 106301 / E264) GN=BTH_I0958 PE=4 SV=1	tr|Q2SZY7|Q2SZY7_BURTA	40 kDa	7	6	7	0	0	0
Aminotransferase class I and II family protein OS=Burkholderia thailandensis (strain ATCC 700388 / DSM 13276 / CIP 106301 / E264) GN=BTH_I0951 PE=4 SV=1	tr|Q2SZZ4|Q2SZZ4_BURTA	43 kDa	4	6	8	0	0	2
Diguanylate cyclase domain protein OS=Burkholderia thailandensis (strain ATCC 700388 / DSM 13276 / CIP 106301 / E264) GN=BTH_I0948 PE=4 SV=1	tr|Q2SZZ7|Q2SZZ7_BURTA	87 kDa	0	0	2	0	0	0
DNA topoisomerase 4 subunit A OS=Burkholderia thailandensis (strain ATCC 700388 / DSM 13276 / CIP 106301 / E264) GN=parC PE=3 SV=1	tr|Q2T004|Q2T004_BURTA	84 kDa	20	12	14	0	0	0
DNA topoisomerase 4 subunit B OS=Burkholderia thailandensis (strain ATCC 700388 / DSM 13276 / CIP 106301 / E264) GN=parE PE=3 SV=1	tr|Q2T005|Q2T005_BURTA	73 kDa	2	3	0	0	0	0
Uncharacterized protein OS=Burkholderia thailandensis (strain ATCC 700388 / DSM 13276 / CIP 106301 / E264) GN=BTH_I0938 PE=4 SV=1	tr|Q2T007|Q2T007_BURTA	14 kDa	2	0	0	0	0	0
Ecotin OS=Burkholderia thailandensis (strain ATCC 700388 / DSM 13276 / CIP 106301 / E264) GN=BTH_I0907 PE=3 SV=1	tr|Q2T036|Q2T036_BURTA	19 kDa	5	5	3	3	0	0
Phosphatidylethanolamine-binding family protein OS=Burkholderia thailandensis (strain ATCC 700388 / DSM 13276 / CIP 106301 / E264) GN=BTH_I0904 PE=4 SV=1	tr|Q2T039|Q2T039_BURTA	18 kDa	0	0	2	7	0	4
Alpha,alpha-trehalose-phosphate synthase (UDP-forming) OS=Burkholderia thailandensis (strain ATCC 700388 / DSM 13276 / CIP 106301 / E264) GN=otsA PE=3 SV=1	tr|Q2T043|Q2T043_BURTA	53 kDa	2	0	0	0	0	0
ABC transporter family protein OS=Burkholderia thailandensis (strain ATCC 700388 / DSM 13276 / CIP 106301 / E264) GN=BTH_I0897 PE=4 SV=1	tr|Q2T046|Q2T046_BURTA	49 kDa	13	13	14	7	0	5
HAMP domain protein OS=Burkholderia thailandensis (strain ATCC 700388 / DSM 13276 / CIP 106301 / E264) GN=BTH_I0894 PE=4 SV=1	tr|Q2T049|Q2T049_BURTA	48 kDa	0	4	0	0	0	0
DNA-binding response regulator OmpR OS=Burkholderia thailandensis (strain ATCC 700388 / DSM 13276 / CIP 106301 / E264) GN=BTH_I0893 PE=4 SV=1	tr|Q2T050|Q2T050_BURTA	29 kDa	10	13	11	0	0	3
LTXXQ motif family protein OS=Burkholderia thailandensis (strain ATCC 700388 / DSM 13276 / CIP 106301 / E264) GN=BTH_I0892 PE=4 SV=1	tr|Q2T051|Q2T051_BURTA	20 kDa	7	7	0	4	0	2
Amino acid ABC transporter, periplasmic amino acid-binding protein OS=Burkholderia thailandensis (strain ATCC 700388 / DSM 13276 / CIP 106301 / E264) GN=BTH_I0890 PE=3 SV=1	tr|Q2T053|Q2T053_BURTA	40 kDa	2	0	0	0	0	0
ABC transporter family protein OS=Burkholderia thailandensis (strain ATCC 700388 / DSM 13276 / CIP 106301 / E264) GN=BTH_I0887 PE=4 SV=1	tr|Q2T056|Q2T056_BURTA	28 kDa	5	7	2	0	0	0
Nitrogen regulatory protein P-II OS=Burkholderia thailandensis (strain ATCC 700388 / DSM 13276 / CIP 106301 / E264) GN=glnB PE=3 SV=1	tr|Q2T060|Q2T060_BURTA	12 kDa	0	0	2	0	0	0
Glutamine dependent NAD+ synthetase OS=Burkholderia thailandensis (strain ATCC 700388 / DSM 13276 / CIP 106301 / E264) GN=nadE PE=1 SV=1	tr|Q2T061|Q2T061_BURTA	60 kDa	4	7	4	0	0	0
Inorganic pyrophosphatase OS=Burkholderia thailandensis (strain ATCC 700388 / DSM 13276 / CIP 106301 / E264) GN=ppa PE=3 SV=1	tr|Q2T065|Q2T065_BURTA	19 kDa	15	27	17	13	0	10
Aldehyde dehydrogenase family protein OS=Burkholderia thailandensis (strain ATCC 700388 / DSM 13276 / CIP 106301 / E264) GN=BTH_I0877 PE=3 SV=1	tr|Q2T066|Q2T066_BURTA	50 kDa	3	0	3	0	0	0
HemY protein N-terminus family OS=Burkholderia thailandensis (strain ATCC 700388 / DSM 13276 / CIP 106301 / E264) GN=BTH_I0874 PE=4 SV=1	tr|Q2T069|Q2T069_BURTA	44 kDa	10	9	9	2	0	0
Uroporphyrinogen-III synthase HemD family protein OS=Burkholderia thailandensis (strain ATCC 700388 / DSM 13276 / CIP 106301 / E264) GN=BTH_I0873 PE=4 SV=1	tr|Q2T070|Q2T070_BURTA	70 kDa	14	14	8	3	0	0
Phosphoenolpyruvate carboxylase OS=Burkholderia thailandensis (strain ATCC 700388 / DSM 13276 / CIP 106301 / E264) GN=ppc PE=3 SV=1	tr|Q2T072|Q2T072_BURTA	119 kDa	75	54	117	17	6	29
Orn/Lys/Arg decarboxylase OS=Burkholderia thailandensis (strain ATCC 700388 / DSM 13276 / CIP 106301 / E264) GN=BTH_I0861 PE=4 SV=1	tr|Q2T082|Q2T082_BURTA	85 kDa	29	31	38	5	5	9
Iron-sulfur cluster carrier protein OS=Burkholderia thailandensis (strain ATCC 700388 / DSM 13276 / CIP 106301 / E264) GN=BTH_I0858 PE=3 SV=1	tr|Q2T085|Q2T085_BURTA	38 kDa	13	14	9	2	0	0
OmpA family protein OS=Burkholderia thailandensis (strain ATCC 700388 / DSM 13276 / CIP 106301 / E264) GN=BTH_I0857 PE=3 SV=1	tr|Q2T086|Q2T086_BURTA	27 kDa	0	2	0	0	0	0
CobQ/CobB/MinD/ParA nucleotide binding domain protein OS=Burkholderia thailandensis (strain ATCC 700388 / DSM 13276 / CIP 106301 / E264) GN=BTH_I0846 PE=4 SV=1	tr|Q2T097|Q2T097_BURTA	23 kDa	2	0	2	0	0	0
Nicotinate-nucleotide--dimethylbenzimidazole phosphoribosyltransferase OS=Burkholderia thailandensis (strain ATCC 700388 / DSM 13276 / CIP 106301 / E264) GN=cobT PE=3 SV=1	tr|Q2T0A6|Q2T0A6_BURTA	36 kDa	2	2	3	0	0	0
Uncharacterized protein OS=Burkholderia thailandensis (strain ATCC 700388 / DSM 13276 / CIP 106301 / E264) GN=BTH_I0830 PE=4 SV=1	tr|Q2T0B3|Q2T0B3_BURTA	26 kDa	13	16	13	9	6	5
Sulfate adenylyltransferase subunit 1 OS=Burkholderia thailandensis (strain ATCC 700388 / DSM 13276 / CIP 106301 / E264) GN=cysN PE=3 SV=1	tr|Q2T0C5|Q2T0C5_BURTA	48 kDa	12	9	10	3	0	0
Bacterial regulatory helix-turn-helix, lysR family protein OS=Burkholderia thailandensis (strain ATCC 700388 / DSM 13276 / CIP 106301 / E264) GN=BTH_I0813 PE=4 SV=1	tr|Q2T0D0|Q2T0D0_BURTA	35 kDa	3	3	0	0	0	0
2Fe-2S iron-sulfur cluster binding domain protein OS=Burkholderia thailandensis (strain ATCC 700388 / DSM 13276 / CIP 106301 / E264) GN=BTH_I0792 PE=4 SV=1	tr|Q2T0F1|Q2T0F1_BURTA	38 kDa	12	20	19	13	5	12
Acetylornithine aminotransferase OS=Burkholderia thailandensis (strain ATCC 700388 / DSM 13276 / CIP 106301 / E264) GN=argD PE=3 SV=1	tr|Q2T0F2|Q2T0F2_BURTA	56 kDa	11	10	7	4	3	0
ABC transporter family protein OS=Burkholderia thailandensis (strain ATCC 700388 / DSM 13276 / CIP 106301 / E264) GN=BTH_I0788 PE=4 SV=1	tr|Q2T0F5|Q2T0F5_BURTA	26 kDa	6	4	4	0	0	0
ABC transporter family protein OS=Burkholderia thailandensis (strain ATCC 700388 / DSM 13276 / CIP 106301 / E264) GN=BTH_I0787 PE=4 SV=1	tr|Q2T0F6|Q2T0F6_BURTA	28 kDa	4	0	2	0	0	0
4-hydroxy-3-methylbut-2-enyl diphosphate reductase OS=Burkholderia thailandensis (strain ATCC 700388 / DSM 13276 / CIP 106301 / E264) GN=ispH-1 PE=3 SV=1	tr|Q2T0G0|Q2T0G0_BURTA	35 kDa	21	17	28	0	0	3
L-aspartate oxidase OS=Burkholderia thailandensis (strain ATCC 700388 / DSM 13276 / CIP 106301 / E264) GN=nadB PE=3 SV=1	tr|Q2T0G5|Q2T0G5_BURTA	58 kDa	0	0	4	0	0	0
Nicotinate-nucleotide diphosphorylase OS=Burkholderia thailandensis (strain ATCC 700388 / DSM 13276 / CIP 106301 / E264) GN=nadC PE=3 SV=1	tr|Q2T0G6|Q2T0G6_BURTA	32 kDa	6	5	5	0	0	0
NOL1/NOP2/sun family protein OS=Burkholderia thailandensis (strain ATCC 700388 / DSM 13276 / CIP 106301 / E264) GN=BTH_I0773 PE=3 SV=1	tr|Q2T0H0|Q2T0H0_BURTA	46 kDa	6	6	8	3	0	0
Phosphoribosylglycinamide formyltransferase OS=Burkholderia thailandensis (strain ATCC 700388 / DSM 13276 / CIP 106301 / E264) GN=purN PE=3 SV=1	tr|Q2T0H1|Q2T0H1_BURTA	23 kDa	0	3	0	0	0	0
Riboflavin biosynthesis protein OS=Burkholderia thailandensis (strain ATCC 700388 / DSM 13276 / CIP 106301 / E264) GN=ribF PE=3 SV=1	tr|Q2T0H2|Q2T0H2_BURTA	37 kDa	0	2	2	0	0	0
Phosphopantothenoylcysteine decarboxylase / phosphopantothenate--cysteine ligase OS=Burkholderia thailandensis (strain ATCC 700388 / DSM 13276 / CIP 106301 / E264) GN=coaBC PE=4 SV=1	tr|Q2T0H5|Q2T0H5_BURTA	43 kDa	3	2	0	0	0	0
ATP-dependent Clp protease ATP-binding subunit ClpA OS=Burkholderia thailandensis (strain ATCC 700388 / DSM 13276 / CIP 106301 / E264) GN=clpA PE=3 SV=1	tr|Q2T0I0|Q2T0I0_BURTA	84 kDa	95	51	89	14	9	17
Mulitcopper oxidase domain protein OS=Burkholderia thailandensis (strain ATCC 700388 / DSM 13276 / CIP 106301 / E264) GN=BTH_I0760 PE=4 SV=1	tr|Q2T0I3|Q2T0I3_BURTA	63 kDa	7	4	4	0	0	0
Isocitrate dehydrogenase [NADP] OS=Burkholderia thailandensis (strain ATCC 700388 / DSM 13276 / CIP 106301 / E264) GN=icd PE=4 SV=1	tr|Q2T0I4|Q2T0I4_BURTA	46 kDa	180	187	193	75	59	103
Transcriptional regulator, GntR family OS=Burkholderia thailandensis (strain ATCC 700388 / DSM 13276 / CIP 106301 / E264) GN=BTH_I0754 PE=4 SV=1	tr|Q2T0I9|Q2T0I9_BURTA	28 kDa	3	3	0	0	0	0
Tellurite resistance TehB family protein OS=Burkholderia thailandensis (strain ATCC 700388 / DSM 13276 / CIP 106301 / E264) GN=BTH_I0750 PE=4 SV=1	tr|Q2T0J3|Q2T0J3_BURTA	22 kDa	0	0	0	2	0	3
3-hydroxyacyl-CoA dehydrogenase OS=Burkholderia thailandensis (strain ATCC 700388 / DSM 13276 / CIP 106301 / E264) GN=BTH_I0738 PE=1 SV=1	tr|Q2T0K5|Q2T0K5_BURTA	26 kDa	16	13	12	0	0	0
Ornithine carbamoyltransferase OS=Burkholderia thailandensis (strain ATCC 700388 / DSM 13276 / CIP 106301 / E264) GN=argF-1 PE=1 SV=1	tr|Q2T0L1|Q2T0L1_BURTA	35 kDa	35	35	36	11	7	10
N-acetylmuramoyl-L-alanine amidase OS=Burkholderia thailandensis (strain ATCC 700388 / DSM 13276 / CIP 106301 / E264) GN=BTH_I0722 PE=4 SV=1	tr|Q2T0M1|Q2T0M1_BURTA	56 kDa	2	0	0	0	0	0
Uncharacterized BCR, YhhW family COG1741 family OS=Burkholderia thailandensis (strain ATCC 700388 / DSM 13276 / CIP 106301 / E264) GN=BTH_I0720 PE=3 SV=1	tr|Q2T0M3|Q2T0M3_BURTA	37 kDa	0	0	2	0	0	0
Cyclopropane fatty acid synthase family protein OS=Burkholderia thailandensis (strain ATCC 700388 / DSM 13276 / CIP 106301 / E264) GN=BTH_I0716 PE=4 SV=1	tr|Q2T0M7|Q2T0M7_BURTA	46 kDa	3	0	4	16	3	10
AsnC family protein OS=Burkholderia thailandensis (strain ATCC 700388 / DSM 13276 / CIP 106301 / E264) GN=BTH_I0712 PE=4 SV=1	tr|Q2T0N1|Q2T0N1_BURTA	19 kDa	0	3	3	0	0	0
Kynureninase OS=Burkholderia thailandensis (strain ATCC 700388 / DSM 13276 / CIP 106301 / E264) GN=kynU PE=3 SV=1	tr|Q2T0N3|Q2T0N3_BURTA	46 kDa	0	0	3	0	0	0
Tryptophan 2,3-dioxygenase OS=Burkholderia thailandensis (strain ATCC 700388 / DSM 13276 / CIP 106301 / E264) GN=kynA PE=3 SV=1	tr|Q2T0N4|Q2T0N4_BURTA	36 kDa	0	0	2	0	0	0
S-(hydroxymethyl)glutathione dehydrogenase OS=Burkholderia thailandensis (strain ATCC 700388 / DSM 13276 / CIP 106301 / E264) GN=BTH_I0686 PE=3 SV=1	tr|Q2T0Q7|Q2T0Q7_BURTA	40 kDa	12	13	7	2	0	2
Hydrophobe/amphiphile efflux family protein OS=Burkholderia thailandensis (strain ATCC 700388 / DSM 13276 / CIP 106301 / E264) GN=BTH_I0681 PE=3 SV=1	tr|Q2T0R2|Q2T0R2_BURTA	115 kDa	61	55	54	18	10	16
Efflux transporter, RND family, MFP subunit OS=Burkholderia thailandensis (strain ATCC 700388 / DSM 13276 / CIP 106301 / E264) GN=BTH_I0680 PE=3 SV=1	tr|Q2T0R3|Q2T0R3_BURTA	43 kDa	2	7	0	0	0	0
Peptidase Do family protein OS=Burkholderia thailandensis (strain ATCC 700388 / DSM 13276 / CIP 106301 / E264) GN=BTH_I0675 PE=4 SV=1	tr|Q2T0R8|Q2T0R8_BURTA	51 kDa	13	4	6	9	0	0
N5-carboxyaminoimidazole ribonucleotide synthase OS=Burkholderia thailandensis (strain ATCC 700388 / DSM 13276 / CIP 106301 / E264) GN=purK PE=1 SV=1	tr|Q2T0S5|Q2T0S5_BURTA	41 kDa	0	0	2	0	0	0
N5-carboxyaminoimidazole ribonucleotide mutase OS=Burkholderia thailandensis (strain ATCC 700388 / DSM 13276 / CIP 106301 / E264) GN=purE PE=3 SV=1	tr|Q2T0S6|Q2T0S6_BURTA	18 kDa	5	2	4	2	0	0
Phosphoribosylaminoimidazole-succinocarboxamide synthase OS=Burkholderia thailandensis (strain ATCC 700388 / DSM 13276 / CIP 106301 / E264) GN=purC PE=3 SV=1	tr|Q2T0S7|Q2T0S7_BURTA	33 kDa	19	25	15	12	3	5
Fructose-bisphosphate aldolase, class II, Calvin cycle suE264pe OS=Burkholderia thailandensis (strain ATCC 700388 / DSM 13276 / CIP 106301 / E264) GN=fba PE=3 SV=1	tr|Q2T0S8|Q2T0S8_BURTA	38 kDa	66	66	73	47	27	44
Pyruvate kinase OS=Burkholderia thailandensis (strain ATCC 700388 / DSM 13276 / CIP 106301 / E264) GN=pyk-1 PE=3 SV=1	tr|Q2T0S9|Q2T0S9_BURTA	61 kDa	57	47	64	10	5	9
Phosphoglycerate kinase OS=Burkholderia thailandensis (strain ATCC 700388 / DSM 13276 / CIP 106301 / E264) GN=pgk PE=3 SV=1	tr|Q2T0T0|Q2T0T0_BURTA	41 kDa	25	23	19	19	9	19
Branched-chain amino acid aminotransferase OS=Burkholderia thailandensis (strain ATCC 700388 / DSM 13276 / CIP 106301 / E264) GN=ilvE-1 PE=3 SV=1	tr|Q2T0T3|Q2T0T3_BURTA	34 kDa	41	34	42	25	14	24
Zinc-finger domain protein OS=Burkholderia thailandensis (strain ATCC 700388 / DSM 13276 / CIP 106301 / E264) GN=BTH_I0659 PE=4 SV=1	tr|Q2T0T4|Q2T0T4_BURTA	7 kDa	2	0	2	0	0	0
Lipopolysaccharide heptosyltransferase II OS=Burkholderia thailandensis (strain ATCC 700388 / DSM 13276 / CIP 106301 / E264) GN=rfaF PE=4 SV=1	tr|Q2T0T5|Q2T0T5_BURTA	38 kDa	2	0	0	0	0	0
SnoaL-like domain protein OS=Burkholderia thailandensis (strain ATCC 700388 / DSM 13276 / CIP 106301 / E264) GN=BTH_I0657 PE=4 SV=1	tr|Q2T0T6|Q2T0T6_BURTA	17 kDa	2	0	0	0	0	0
Succinate--CoA ligase [ADP-forming] subunit alpha OS=Burkholderia thailandensis (strain ATCC 700388 / DSM 13276 / CIP 106301 / E264) GN=sucD PE=3 SV=1	tr|Q2T0U6|Q2T0U6_BURTA	31 kDa	111	93	110	50	26	49
Protein RecA OS=Burkholderia thailandensis (strain ATCC 700388 / DSM 13276 / CIP 106301 / E264) GN=recA PE=3 SV=1	tr|Q2T0V0|Q2T0V0_BURTA	38 kDa	39	40	49	6	7	13
Uncharacterized protein OS=Burkholderia thailandensis (strain ATCC 700388 / DSM 13276 / CIP 106301 / E264) GN=BTH_I0617 PE=4 SV=1	tr|Q2T0X5|Q2T0X5_BURTA	21 kDa	0	0	0	3	0	2
Cytochrome c4, putative OS=Burkholderia thailandensis (strain ATCC 700388 / DSM 13276 / CIP 106301 / E264) GN=BTH_I0609 PE=4 SV=1	tr|Q2T0Y3|Q2T0Y3_BURTA	27 kDa	7	3	2	0	0	0
Cytochrome c family protein OS=Burkholderia thailandensis (strain ATCC 700388 / DSM 13276 / CIP 106301 / E264) GN=BTH_I0608 PE=4 SV=1	tr|Q2T0Y4|Q2T0Y4_BURTA	47 kDa	33	19	35	0	0	0
ATP-dependent RNA helicase RhlE OS=Burkholderia thailandensis (strain ATCC 700388 / DSM 13276 / CIP 106301 / E264) GN=rhlE PE=3 SV=1	tr|Q2T0Y5|Q2T0Y5_BURTA	52 kDa	11	16	22	0	0	0
Uncharacterized protein OS=Burkholderia thailandensis (strain ATCC 700388 / DSM 13276 / CIP 106301 / E264) GN=BTH_I0605 PE=4 SV=1	tr|Q2T0Y7|Q2T0Y7_BURTA	32 kDa	0	0	0	4	0	2
Glycerol-3-phosphate dehydrogenase OS=Burkholderia thailandensis (strain ATCC 700388 / DSM 13276 / CIP 106301 / E264) GN=BTH_I0600 PE=3 SV=1	tr|Q2T0Z2|Q2T0Z2_BURTA	56 kDa	9	0	0	0	0	0
HAD-superfamily hydrolase OS=Burkholderia thailandensis (strain ATCC 700388 / DSM 13276 / CIP 106301 / E264) GN=BTH_I0596 PE=4 SV=1	tr|Q2T0Z6|Q2T0Z6_BURTA	26 kDa	4	6	2	0	0	0
PhoH family protein OS=Burkholderia thailandensis (strain ATCC 700388 / DSM 13276 / CIP 106301 / E264) GN=BTH_I0590 PE=4 SV=1	tr|Q2T102|Q2T102_BURTA	40 kDa	3	0	0	0	0	0
Glycine--tRNA ligase alpha subunit OS=Burkholderia thailandensis (strain ATCC 700388 / DSM 13276 / CIP 106301 / E264) GN=glyQ PE=3 SV=1	tr|Q2T107|Q2T107_BURTA	44 kDa	8	7	9	0	0	0
Glycine--tRNA ligase beta subunit OS=Burkholderia thailandensis (strain ATCC 700388 / DSM 13276 / CIP 106301 / E264) GN=glyS PE=3 SV=1	tr|Q2T108|Q2T108_BURTA	76 kDa	33	25	24	10	0	8
D,D-heptose 1,7-bisphosphate phosphatase OS=Burkholderia thailandensis (strain ATCC 700388 / DSM 13276 / CIP 106301 / E264) GN=BTH_I0583 PE=1 SV=1	tr|Q2T109|Q2T109_BURTA	20 kDa	0	3	0	3	0	0
Lactoylglutathione lyase OS=Burkholderia thailandensis (strain ATCC 700388 / DSM 13276 / CIP 106301 / E264) GN=gloA PE=4 SV=1	tr|Q2T112|Q2T112_BURTA	15 kDa	2	0	0	0	0	0
Uncharacterized protein OS=Burkholderia thailandensis (strain ATCC 700388 / DSM 13276 / CIP 106301 / E264) GN=BTH_I0574 PE=4 SV=1	tr|Q2T118|Q2T118_BURTA	45 kDa	5	3	4	0	0	0
Thioesterase domain protein OS=Burkholderia thailandensis (strain ATCC 700388 / DSM 13276 / CIP 106301 / E264) GN=BTH_I0571 PE=4 SV=1	tr|Q2T121|Q2T121_BURTA	24 kDa	0	2	3	0	0	0
Enoyl-CoA hydratase/isomerase family protein OS=Burkholderia thailandensis (strain ATCC 700388 / DSM 13276 / CIP 106301 / E264) GN=BTH_I0567 PE=4 SV=1	tr|Q2T125|Q2T125_BURTA	27 kDa	4	5	0	0	0	0
Acetyl-CoA C-acetyltransferase family protein OS=Burkholderia thailandensis (strain ATCC 700388 / DSM 13276 / CIP 106301 / E264) GN=BTH_I0566 PE=3 SV=1	tr|Q2T126|Q2T126_BURTA	42 kDa	26	33	17	5	3	4
3-hydroxyacyl-CoA dehydrogenase/enoyl-CoA hydratase/isomerase family protein OS=Burkholderia thailandensis (strain ATCC 700388 / DSM 13276 / CIP 106301 / E264) GN=BTH_I0565 PE=4 SV=1	tr|Q2T127|Q2T127_BURTA	88 kDa	112	78	104	35	16	48
Acyl-CoA dehydrogenase domain protein OS=Burkholderia thailandensis (strain ATCC 700388 / DSM 13276 / CIP 106301 / E264) GN=BTH_I0564 PE=3 SV=1	tr|Q2T128|Q2T128_BURTA	65 kDa	80	86	85	16	2	17
Bacterial regulatory s, tetR family protein OS=Burkholderia thailandensis (strain ATCC 700388 / DSM 13276 / CIP 106301 / E264) GN=BTH_I0563 PE=4 SV=1	tr|Q2T129|Q2T129_BURTA	23 kDa	0	0	2	0	0	0
Regulatory, FmdB family domain protein OS=Burkholderia thailandensis (strain ATCC 700388 / DSM 13276 / CIP 106301 / E264) GN=BTH_I0558 PE=4 SV=1	tr|Q2T134|Q2T134_BURTA	11 kDa	0	0	0	2	0	0
Probable protein kinase UbiB OS=Burkholderia thailandensis (strain ATCC 700388 / DSM 13276 / CIP 106301 / E264) GN=ubiB PE=3 SV=1	tr|Q2T136|Q2T136_BURTA	60 kDa	7	6	4	0	0	0
Tim44-like domain family OS=Burkholderia thailandensis (strain ATCC 700388 / DSM 13276 / CIP 106301 / E264) GN=BTH_I0554 PE=4 SV=1	tr|Q2T138|Q2T138_BURTA	36 kDa	77	81	81	46	33	32
Oxidoreductase, FAD-binding OS=Burkholderia thailandensis (strain ATCC 700388 / DSM 13276 / CIP 106301 / E264) GN=BTH_I0550 PE=4 SV=1	tr|Q2T142|Q2T142_BURTA	150 kDa	35	19	30	6	2	7
Endoribonuclease L-PSP family protein OS=Burkholderia thailandensis (strain ATCC 700388 / DSM 13276 / CIP 106301 / E264) GN=BTH_I0547 PE=4 SV=1	tr|Q2T145|Q2T145_BURTA	14 kDa	2	0	2	0	0	0
D-serine deaminase OS=Burkholderia thailandensis (strain ATCC 700388 / DSM 13276 / CIP 106301 / E264) GN=BTH_I0544 PE=4 SV=1	tr|Q2T148|Q2T148_BURTA	46 kDa	4	9	8	4	0	2
Single-stranded DNA-binding protein OS=Burkholderia thailandensis (strain ATCC 700388 / DSM 13276 / CIP 106301 / E264) GN=ssb PE=3 SV=1	tr|Q2T192|Q2T192_BURTA	19 kDa	23	25	28	12	0	8
UvrABC system protein A OS=Burkholderia thailandensis (strain ATCC 700388 / DSM 13276 / CIP 106301 / E264) GN=uvrA PE=3 SV=1	tr|Q2T194|Q2T194_BURTA	109 kDa	79	50	56	8	0	4
Formyltetrahydrofolate deformylase OS=Burkholderia thailandensis (strain ATCC 700388 / DSM 13276 / CIP 106301 / E264) GN=purU-1 PE=3 SV=1	tr|Q2T196|Q2T196_BURTA	32 kDa	13	14	16	0	0	0
Carbohydrate isomerase, KpsF/GutQ family OS=Burkholderia thailandensis (strain ATCC 700388 / DSM 13276 / CIP 106301 / E264) GN=BTH_I0491 PE=3 SV=1	tr|Q2T1A1|Q2T1A1_BURTA	34 kDa	8	8	7	0	0	0
3-deoxy-D-manno-octulosonate 8-phosphate phosphatase, YrbI family protein OS=Burkholderia thailandensis (strain ATCC 700388 / DSM 13276 / CIP 106301 / E264) GN=BTH_I0490 PE=4 SV=1	tr|Q2T1A2|Q2T1A2_BURTA	19 kDa	4	5	6	0	0	0
Lipopolysaccharide-assembly, LptC-related family protein OS=Burkholderia thailandensis (strain ATCC 700388 / DSM 13276 / CIP 106301 / E264) GN=BTH_I0489 PE=4 SV=1	tr|Q2T1A3|Q2T1A3_BURTA	22 kDa	0	2	0	0	0	0
ABC transporter family protein OS=Burkholderia thailandensis (strain ATCC 700388 / DSM 13276 / CIP 106301 / E264) GN=BTH_I0487 PE=4 SV=1	tr|Q2T1A5|Q2T1A5_BURTA	28 kDa	8	7	13	0	0	0
Ribosomal subunit interface protein OS=Burkholderia thailandensis (strain ATCC 700388 / DSM 13276 / CIP 106301 / E264) GN=yfiA PE=4 SV=1	tr|Q2T1A7|Q2T1A7_BURTA	14 kDa	11	7	15	2	0	3
ATP-dependent protease La domain protein OS=Burkholderia thailandensis (strain ATCC 700388 / DSM 13276 / CIP 106301 / E264) GN=BTH_I0481 PE=4 SV=1	tr|Q2T1B1|Q2T1B1_BURTA	23 kDa	0	2	0	0	0	0
TPR domain protein OS=Burkholderia thailandensis (strain ATCC 700388 / DSM 13276 / CIP 106301 / E264) GN=BTH_I0478 PE=4 SV=1	tr|Q2T1B4|Q2T1B4_BURTA	66 kDa	10	2	2	0	0	0
Ribose-phosphate pyrophosphokinase OS=Burkholderia thailandensis (strain ATCC 700388 / DSM 13276 / CIP 106301 / E264) GN=prs PE=3 SV=1	tr|Q2T1B7|Q2T1B7_BURTA	34 kDa	17	18	22	3	0	6
Signal recognition particle receptor FtsY OS=Burkholderia thailandensis (strain ATCC 700388 / DSM 13276 / CIP 106301 / E264) GN=ftsY PE=3 SV=1	tr|Q2T1C5|Q2T1C5_BURTA	45 kDa	4	5	8	0	0	0
Maleylacetoacetate isomerase OS=Burkholderia thailandensis (strain ATCC 700388 / DSM 13276 / CIP 106301 / E264) GN=maiA PE=4 SV=1	tr|Q2T1C6|Q2T1C6_BURTA	24 kDa	0	0	2	0	0	0
Glycosyl transferase family, helical bundle domain protein OS=Burkholderia thailandensis (strain ATCC 700388 / DSM 13276 / CIP 106301 / E264) GN=BTH_I0461 PE=4 SV=1	tr|Q2T1D0|Q2T1D0_BURTA	38 kDa	3	0	2	0	0	0
Acetyltransferase, GNAT family OS=Burkholderia thailandensis (strain ATCC 700388 / DSM 13276 / CIP 106301 / E264) GN=BTH_I0460 PE=4 SV=1	tr|Q2T1D1|Q2T1D1_BURTA	40 kDa	2	0	0	0	0	0
2-isopropylmalate synthase OS=Burkholderia thailandensis (strain ATCC 700388 / DSM 13276 / CIP 106301 / E264) GN=leuA-1 PE=3 SV=1	tr|Q2T1D2|Q2T1D2_BURTA	60 kDa	0	2	0	0	0	0
Cytochrome d ubiquinol oxidase subunit 1 OS=Burkholderia thailandensis (strain ATCC 700388 / DSM 13276 / CIP 106301 / E264) GN=cydA PE=4 SV=1	tr|Q2T1D7|Q2T1D7_BURTA	59 kDa	4	0	10	0	0	0
Cytochrome d ubiquinol oxidase, subunit II OS=Burkholderia thailandensis (strain ATCC 700388 / DSM 13276 / CIP 106301 / E264) GN=cydB-1 PE=4 SV=1	tr|Q2T1D8|Q2T1D8_BURTA	41 kDa	0	0	2	0	0	0
PTS system, glucose-specific EIIA/HPr/phosphoenolpyruvate-protein phosphotransferase components OS=Burkholderia thailandensis (strain ATCC 700388 / DSM 13276 / CIP 106301 / E264) GN=ptsP PE=3 SV=1	tr|Q2T1E2|Q2T1E2_BURTA	90 kDa	5	0	4	0	0	0
SIS domain protein OS=Burkholderia thailandensis (strain ATCC 700388 / DSM 13276 / CIP 106301 / E264) GN=BTH_I0448 PE=4 SV=1	tr|Q2T1E3|Q2T1E3_BURTA	35 kDa	0	0	3	0	0	0
Methyl-accepting chemotaxis protein OS=Burkholderia thailandensis (strain ATCC 700388 / DSM 13276 / CIP 106301 / E264) GN=BTH_I0438 PE=4 SV=1	tr|Q2T1F3|Q2T1F3_BURTA	53 kDa	4	0	0	0	0	0
Cytochrome c oxidase subunit 1 OS=Burkholderia thailandensis (strain ATCC 700388 / DSM 13276 / CIP 106301 / E264) GN=ctaD PE=3 SV=1	tr|Q2T1G4|Q2T1G4_BURTA	60 kDa	2	0	0	0	0	0
Cytochrome c oxidase subunit 2 OS=Burkholderia thailandensis (strain ATCC 700388 / DSM 13276 / CIP 106301 / E264) GN=coxB PE=3 SV=1	tr|Q2T1G5|Q2T1G5_BURTA	56 kDa	29	26	17	6	2	0
Carboxy-terminal protease OS=Burkholderia thailandensis (strain ATCC 700388 / DSM 13276 / CIP 106301 / E264) GN=BTH_I0415 PE=3 SV=1	tr|Q2T1H6|Q2T1H6_BURTA	57 kDa	51	45	38	15	0	3
HesA/MoeB/ThiF family protein OS=Burkholderia thailandensis (strain ATCC 700388 / DSM 13276 / CIP 106301 / E264) GN=BTH_I0414 PE=4 SV=1	tr|Q2T1H7|Q2T1H7_BURTA	29 kDa	2	0	0	0	0	0
Phosphoenolpyruvate-protein phosphotransferase OS=Burkholderia thailandensis (strain ATCC 700388 / DSM 13276 / CIP 106301 / E264) GN=ptsI PE=3 SV=1	tr|Q2T1H8|Q2T1H8_BURTA	64 kDa	20	13	20	10	4	8
Glutathione synthetase OS=Burkholderia thailandensis (strain ATCC 700388 / DSM 13276 / CIP 106301 / E264) GN=gshB PE=3 SV=1	tr|Q2T1I1|Q2T1I1_BURTA	35 kDa	13	11	9	0	0	0
Glutamate--cysteine ligase OS=Burkholderia thailandensis (strain ATCC 700388 / DSM 13276 / CIP 106301 / E264) GN=gshA-2 PE=4 SV=1	tr|Q2T1I2|Q2T1I2_BURTA	47 kDa	9	14	11	0	0	0
AAA domain family protein OS=Burkholderia thailandensis (strain ATCC 700388 / DSM 13276 / CIP 106301 / E264) GN=BTH_I0401 PE=4 SV=1	tr|Q2T1J0|Q2T1J0_BURTA	49 kDa	0	2	3	0	0	0
Enoyl-CoA hydratase/isomerase family protein OS=Burkholderia thailandensis (strain ATCC 700388 / DSM 13276 / CIP 106301 / E264) GN=BTH_I0393 PE=4 SV=1	tr|Q2T1J8|Q2T1J8_BURTA	75 kDa	9	5	12	0	0	0
UPF0250 protein BTH_I0382 OS=Burkholderia thailandensis (strain ATCC 700388 / DSM 13276 / CIP 106301 / E264) GN=BTH_I0382 PE=3 SV=1	tr|Q2T1K9|Q2T1K9_BURTA	11 kDa	0	2	3	0	0	0
Aminotransferase class IV family protein OS=Burkholderia thailandensis (strain ATCC 700388 / DSM 13276 / CIP 106301 / E264) GN=BTH_I0381 PE=1 SV=1	tr|Q2T1L0|Q2T1L0_BURTA	33 kDa	6	11	9	2	0	2
D-alanyl-D-alanine carboxypeptidase family protein OS=Burkholderia thailandensis (strain ATCC 700388 / DSM 13276 / CIP 106301 / E264) GN=BTH_I0380 PE=3 SV=1	tr|Q2T1L1|Q2T1L1_BURTA	46 kDa	77	53	70	20	6	16
Prolyl oligopeptidase family protein OS=Burkholderia thailandensis (strain ATCC 700388 / DSM 13276 / CIP 106301 / E264) GN=BTH_I0379 PE=4 SV=1	tr|Q2T1L2|Q2T1L2_BURTA	23 kDa	0	0	4	0	0	0
ADP-D-glycero-D-manno-heptose synthase OS=Burkholderia thailandensis (strain ATCC 700388 / DSM 13276 / CIP 106301 / E264) GN=rfaE PE=4 SV=1	tr|Q2T1M4|Q2T1M4_BURTA	17 kDa	3	0	0	0	0	0
Uncharacterized protein OS=Burkholderia thailandensis (strain ATCC 700388 / DSM 13276 / CIP 106301 / E264) GN=BTH_I0366 PE=4 SV=1	tr|Q2T1M5|Q2T1M5_BURTA	34 kDa	49	52	62	17	10	14
Enoyl-CoA hydratase/isomerase family protein OS=Burkholderia thailandensis (strain ATCC 700388 / DSM 13276 / CIP 106301 / E264) GN=BTH_I0363 PE=3 SV=1	tr|Q2T1M8|Q2T1M8_BURTA	27 kDa	2	0	2	0	0	0
Fumarylacetoacetate (FAA) hydrolase family protein OS=Burkholderia thailandensis (strain ATCC 700388 / DSM 13276 / CIP 106301 / E264) GN=BTH_I0362 PE=4 SV=1	tr|Q2T1M9|Q2T1M9_BURTA	36 kDa	5	3	0	0	0	0
Transcriptional regulator, IclR family OS=Burkholderia thailandensis (strain ATCC 700388 / DSM 13276 / CIP 106301 / E264) GN=BTH_I0361 PE=4 SV=1	tr|Q2T1N0|Q2T1N0_BURTA	37 kDa	2	2	0	0	0	0
Homocysteine S-methyltransferase family protein OS=Burkholderia thailandensis (strain ATCC 700388 / DSM 13276 / CIP 106301 / E264) GN=BTH_I0358 PE=4 SV=1	tr|Q2T1N3|Q2T1N3_BURTA	38 kDa	2	2	0	0	0	0
5-methyltetrahydrofolate--homocysteine methyltransferase OS=Burkholderia thailandensis (strain ATCC 700388 / DSM 13276 / CIP 106301 / E264) GN=metH PE=4 SV=1	tr|Q2T1N4|Q2T1N4_BURTA	100 kDa	21	6	12	2	0	0
Uncharacterized protein OS=Burkholderia thailandensis (strain ATCC 700388 / DSM 13276 / CIP 106301 / E264) GN=BTH_I0356 PE=4 SV=1	tr|Q2T1N5|Q2T1N5_BURTA	12 kDa	0	2	3	0	0	0
Thiol:disulfide interchange protein OS=Burkholderia thailandensis (strain ATCC 700388 / DSM 13276 / CIP 106301 / E264) GN=dsbA PE=3 SV=1	tr|Q2T1N8|Q2T1N8_BURTA	23 kDa	8	8	5	5	0	6
Oxidoreductase, short-chain dehydrogenase/reductase family OS=Burkholderia thailandensis (strain ATCC 700388 / DSM 13276 / CIP 106301 / E264) GN=BTH_I0352 PE=3 SV=1	tr|Q2T1N9|Q2T1N9_BURTA	28 kDa	9	3	7	0	0	0
Bacterial extracellular solute-binding s, 5 Middle family protein OS=Burkholderia thailandensis (strain ATCC 700388 / DSM 13276 / CIP 106301 / E264) GN=BTH_I0349 PE=4 SV=1	tr|Q2T1P2|Q2T1P2_BURTA	57 kDa	11	11	4	0	0	0
Carbonic anhydrase OS=Burkholderia thailandensis (strain ATCC 700388 / DSM 13276 / CIP 106301 / E264) GN=BTH_I0345 PE=3 SV=1	tr|Q2T1P6|Q2T1P6_BURTA	28 kDa	5	8	9	6	3	8
3-ketoacyl-CoA thiolase OS=Burkholderia thailandensis (strain ATCC 700388 / DSM 13276 / CIP 106301 / E264) GN=BTH_I0344 PE=3 SV=1	tr|Q2T1P7|Q2T1P7_BURTA	41 kDa	48	25	37	43	13	25
Oxidoreductase, short chain dehydrogenase/reductase family OS=Burkholderia thailandensis (strain ATCC 700388 / DSM 13276 / CIP 106301 / E264) GN=BTH_I0343 PE=4 SV=1	tr|Q2T1P8|Q2T1P8_BURTA	24 kDa	0	5	6	3	0	5
Adenosylmethionine-8-amino-7-oxononanoate aminotransferase OS=Burkholderia thailandensis (strain ATCC 700388 / DSM 13276 / CIP 106301 / E264) GN=bioA PE=3 SV=1	tr|Q2T1Q1|Q2T1Q1_BURTA	49 kDa	0	4	6	0	0	0
Pyruvate ferredoxin/flavodoxin oxidoreductase family protein OS=Burkholderia thailandensis (strain ATCC 700388 / DSM 13276 / CIP 106301 / E264) GN=BTH_I0328 PE=4 SV=1	tr|Q2T1R3|Q2T1R3_BURTA	128 kDa	5	0	0	0	0	0
HMGL-like family protein OS=Burkholderia thailandensis (strain ATCC 700388 / DSM 13276 / CIP 106301 / E264) GN=BTH_I0313 PE=4 SV=1	tr|Q2T1S8|Q2T1S8_BURTA	32 kDa	2	2	4	0	0	0
Bacterial regulatory helix-turn-helix, lysR family protein OS=Burkholderia thailandensis (strain ATCC 700388 / DSM 13276 / CIP 106301 / E264) GN=BTH_I0306 PE=4 SV=1	tr|Q2T1T5|Q2T1T5_BURTA	35 kDa	0	0	2	0	0	0
N-acylglucosamine 2-epimerase (GlcNAc 2-epimerase) family OS=Burkholderia thailandensis (strain ATCC 700388 / DSM 13276 / CIP 106301 / E264) GN=BTH_I0299 PE=4 SV=1	tr|Q2T1U2|Q2T1U2_BURTA	53 kDa	0	0	2	0	0	0
Glutamine--fructose-6-phosphate aminotransferase [isomerizing] OS=Burkholderia thailandensis (strain ATCC 700388 / DSM 13276 / CIP 106301 / E264) GN=glmS-1 PE=3 SV=1	tr|Q2T1V3|Q2T1V3_BURTA	66 kDa	9	15	20	3	0	4
Alkylphosphonate utilization operon protein PhnA OS=Burkholderia thailandensis (strain ATCC 700388 / DSM 13276 / CIP 106301 / E264) GN=phnA-1 PE=4 SV=1	tr|Q2T1Y4|Q2T1Y4_BURTA	12 kDa	2	0	0	0	0	0
Glutathione S-transferase, N-terminal domain protein OS=Burkholderia thailandensis (strain ATCC 700388 / DSM 13276 / CIP 106301 / E264) GN=BTH_I0235 PE=4 SV=1	tr|Q2T206|Q2T206_BURTA	26 kDa	7	10	9	10	0	9
Lytic murein transglycosylase, putative OS=Burkholderia thailandensis (strain ATCC 700388 / DSM 13276 / CIP 106301 / E264) GN=BTH_I0233 PE=4 SV=1	tr|Q2T208|Q2T208_BURTA	72 kDa	15	7	6	2	0	0
Bacterial extracellular solute-binding s, 5 Middle family protein OS=Burkholderia thailandensis (strain ATCC 700388 / DSM 13276 / CIP 106301 / E264) GN=BTH_I0220 PE=4 SV=1	tr|Q2T221|Q2T221_BURTA	60 kDa	20	24	28	3	0	0
Ferredoxin--NADP reductase OS=Burkholderia thailandensis (strain ATCC 700388 / DSM 13276 / CIP 106301 / E264) GN=BTH_I0211 PE=1 SV=1	tr|Q2T230|Q2T230_BURTA	30 kDa	44	45	41	22	8	19
Amino acid permease OS=Burkholderia thailandensis (strain ATCC 700388 / DSM 13276 / CIP 106301 / E264) GN=BTH_I0208 PE=4 SV=1	tr|Q2T233|Q2T233_BURTA	49 kDa	2	0	0	0	0	0
Stress response kinase A OS=Burkholderia thailandensis (strain ATCC 700388 / DSM 13276 / CIP 106301 / E264) GN=srkA PE=3 SV=1	tr|Q2T258|Q2T258_BURTA	39 kDa	0	0	2	0	0	0
Aldo/keto reductase family protein OS=Burkholderia thailandensis (strain ATCC 700388 / DSM 13276 / CIP 106301 / E264) GN=BTH_I0178 PE=4 SV=1	tr|Q2T263|Q2T263_BURTA	38 kDa	4	2	6	0	0	0
Uncharacterized protein OS=Burkholderia thailandensis (strain ATCC 700388 / DSM 13276 / CIP 106301 / E264) GN=BTH_I0171 PE=4 SV=1	tr|Q2T270|Q2T270_BURTA	27 kDa	5	8	8	0	0	0
Cobalamin synthesis protein/P47K family protein OS=Burkholderia thailandensis (strain ATCC 700388 / DSM 13276 / CIP 106301 / E264) GN=BTH_I0168 PE=4 SV=1	tr|Q2T273|Q2T273_BURTA	40 kDa	48	50	56	23	11	22
RNA polymerase-binding transcription factor DksA OS=Burkholderia thailandensis (strain ATCC 700388 / DSM 13276 / CIP 106301 / E264) GN=dksA PE=3 SV=1	tr|Q2T275|Q2T275_BURTA	16 kDa	6	7	7	0	0	0
ATP-dependent protease subunit HslV OS=Burkholderia thailandensis (strain ATCC 700388 / DSM 13276 / CIP 106301 / E264) GN=hslV PE=3 SV=1	tr|Q2T276|Q2T276_BURTA	23 kDa	0	2	3	0	0	0
Bacterial regulatory, Fis family protein OS=Burkholderia thailandensis (strain ATCC 700388 / DSM 13276 / CIP 106301 / E264) GN=BTH_I0163 PE=4 SV=1	tr|Q2T278|Q2T278_BURTA	20 kDa	4	0	0	3	0	0
Alcohol dehydrogenase, zinc-containing OS=Burkholderia thailandensis (strain ATCC 700388 / DSM 13276 / CIP 106301 / E264) GN=BTH_I0152 PE=4 SV=1	tr|Q2T289|Q2T289_BURTA	38 kDa	0	2	0	0	0	0
Exodeoxyribonuclease III OS=Burkholderia thailandensis (strain ATCC 700388 / DSM 13276 / CIP 106301 / E264) GN=xth-1 PE=4 SV=1	tr|Q2T290|Q2T290_BURTA	29 kDa	8	9	4	0	0	0
Polyphosphate kinase 2 family protein OS=Burkholderia thailandensis (strain ATCC 700388 / DSM 13276 / CIP 106301 / E264) GN=BTH_I0150 PE=4 SV=1	tr|Q2T291|Q2T291_BURTA	32 kDa	2	4	3	0	0	0
Cell shape determining, MreB/Mrl family protein OS=Burkholderia thailandensis (strain ATCC 700388 / DSM 13276 / CIP 106301 / E264) GN=BTH_I0146 PE=4 SV=1	tr|Q2T295|Q2T295_BURTA	37 kDa	29	26	23	6	9	9
Bacterial regulatory, Fis family protein OS=Burkholderia thailandensis (strain ATCC 700388 / DSM 13276 / CIP 106301 / E264) GN=BTH_I0135 PE=4 SV=1	tr|Q2T2A5|Q2T2A5_BURTA	24 kDa	4	4	2	0	0	2
Peptide deformylase OS=Burkholderia thailandensis (strain ATCC 700388 / DSM 13276 / CIP 106301 / E264) GN=def-1 PE=3 SV=1	tr|Q2T2B2|Q2T2B2_BURTA	20 kDa	4	0	4	3	0	0
DNA topoisomerase III OS=Burkholderia thailandensis (strain ATCC 700388 / DSM 13276 / CIP 106301 / E264) GN=BTH_I0125 PE=4 SV=1	tr|Q2T2B5|Q2T2B5_BURTA	99 kDa	11	0	2	0	0	0
Bacterial regulatory helix-turn-helix, lysR family protein OS=Burkholderia thailandensis (strain ATCC 700388 / DSM 13276 / CIP 106301 / E264) GN=BTH_I0124 PE=4 SV=1	tr|Q2T2B6|Q2T2B6_BURTA	39 kDa	11	7	13	2	0	0
Glyoxylate reductase OS=Burkholderia thailandensis (strain ATCC 700388 / DSM 13276 / CIP 106301 / E264) GN=BTH_I0123 PE=3 SV=1	tr|Q2T2B7|Q2T2B7_BURTA	37 kDa	10	8	5	2	0	0
Bacteriophage phiC31 resistance protein pglZ, putative OS=Burkholderia thailandensis (strain ATCC 700388 / DSM 13276 / CIP 106301 / E264) GN=BTH_I0116 PE=4 SV=1	tr|Q2T2C3|Q2T2C3_BURTA	81 kDa	4	4	7	0	0	0
PglY OS=Burkholderia thailandensis (strain ATCC 700388 / DSM 13276 / CIP 106301 / E264) GN=BTH_I0115 PE=4 SV=1	tr|Q2T2C4|Q2T2C4_BURTA	136 kDa	52	43	56	0	0	5
Kinase domain protein OS=Burkholderia thailandensis (strain ATCC 700388 / DSM 13276 / CIP 106301 / E264) GN=BTH_I0113 PE=4 SV=1	tr|Q2T2C6|Q2T2C6_BURTA	155 kDa	4	0	0	2	0	2
DNA helicase OS=Burkholderia thailandensis (strain ATCC 700388 / DSM 13276 / CIP 106301 / E264) GN=BTH_I0097 PE=3 SV=1	tr|Q2T2E2|Q2T2E2_BURTA	79 kDa	2	0	0	0	0	0
General secretion pathway protein D OS=Burkholderia thailandensis (strain ATCC 700388 / DSM 13276 / CIP 106301 / E264) GN=BTH_I0007 PE=3 SV=1	tr|Q2T2J7|Q2T2J7_BURTA	77 kDa	2	0	0	0	0	0
Cobalamin synthesis protein/P47K family protein OS=Burkholderia thailandensis (strain ATCC 700388 / DSM 13276 / CIP 106301 / E264) GN=BTH_I0005 PE=4 SV=1	tr|Q2T2J9|Q2T2J9_BURTA	58 kDa	2	0	0	0	0	0
DNA-binding protein HU-alpha OS=Burkholderia thailandensis (strain ATCC 700388 / DSM 13276 / CIP 106301 / E264) GN=BTH_I0004 PE=3 SV=1	tr|Q2T2K0|Q2T2K0_BURTA	14 kDa	5	0	4	0	0	0
Spermidine n(1)-acetyltransferase OS=Burkholderia thailandensis (strain ATCC 700388 / DSM 13276 / CIP 106301 / E264) GN=speG PE=4 SV=1	tr|Q2T2M1|Q2T2M1_BURTA	23 kDa	0	0	4	8	0	0
CobQ/CobB/MinD/ParA nucleotide binding domain protein OS=Burkholderia thailandensis (strain ATCC 700388 / DSM 13276 / CIP 106301 / E264) GN=BTH_I0093 PE=4 SV=1	tr|Q2T2M5|Q2T2M5_BURTA	37 kDa	16	15	10	15	4	9
LTXXQ motif family protein OS=Burkholderia thailandensis (strain ATCC 700388 / DSM 13276 / CIP 106301 / E264) GN=BTH_I0090 PE=4 SV=1	tr|Q2T2M8|Q2T2M8_BURTA	21 kDa	2	0	20	55	6	29
ParB family protein OS=Burkholderia thailandensis (strain ATCC 700388 / DSM 13276 / CIP 106301 / E264) GN=BTH_II2372 PE=3 SV=1	tr|Q2T2P0|Q2T2P0_BURTA	40 kDa	5	3	0	0	0	0
CobQ/CobB/MinD/ParA nucleotide binding domain protein OS=Burkholderia thailandensis (strain ATCC 700388 / DSM 13276 / CIP 106301 / E264) GN=BTH_II2371 PE=4 SV=1	tr|Q2T2P1|Q2T2P1_BURTA	24 kDa	9	7	6	2	0	3
Sensor histidine kinase/response regulator OS=Burkholderia thailandensis (strain ATCC 700388 / DSM 13276 / CIP 106301 / E264) GN=BTH_II2366 PE=4 SV=1	tr|Q2T2P6|Q2T2P6_BURTA	83 kDa	0	0	2	0	0	0
Phytoene synthase, putative OS=Burkholderia thailandensis (strain ATCC 700388 / DSM 13276 / CIP 106301 / E264) GN=BTH_II2361 PE=4 SV=1	tr|Q2T2Q1|Q2T2Q1_BURTA	44 kDa	11	8	6	0	0	0
Squalene-hopene cyclase OS=Burkholderia thailandensis (strain ATCC 700388 / DSM 13276 / CIP 106301 / E264) GN=shc PE=4 SV=1	tr|Q2T2Q3|Q2T2Q3_BURTA	73 kDa	46	31	41	6	0	4
MMPL family protein OS=Burkholderia thailandensis (strain ATCC 700388 / DSM 13276 / CIP 106301 / E264) GN=BTH_II2350 PE=4 SV=1	tr|Q2T2R2|Q2T2R2_BURTA	92 kDa	0	2	0	0	0	0
Nitroreductase family protein OS=Burkholderia thailandensis (strain ATCC 700388 / DSM 13276 / CIP 106301 / E264) GN=BTH_II2315 PE=4 SV=1	tr|Q2T2U7|Q2T2U7_BURTA	37 kDa	0	0	5	2	0	5
4'-phosphopantetheinyl transferase superfamily protein OS=Burkholderia thailandensis (strain ATCC 700388 / DSM 13276 / CIP 106301 / E264) GN=BTH_II2296 PE=3 SV=1	tr|Q2T2W6|Q2T2W6_BURTA	30 kDa	0	0	2	0	0	0
Carbon starvation CstA family protein OS=Burkholderia thailandensis (strain ATCC 700388 / DSM 13276 / CIP 106301 / E264) GN=cstA PE=4 SV=1	tr|Q2T309|Q2T309_BURTA	74 kDa	0	0	7	0	0	0
Radical SAM domain protein OS=Burkholderia thailandensis (strain ATCC 700388 / DSM 13276 / CIP 106301 / E264) GN=BTH_II2244 PE=4 SV=1	tr|Q2T317|Q2T317_BURTA	42 kDa	9	8	9	2	0	0
4-hydroxy-3-methylbut-2-enyl diphosphate reductase OS=Burkholderia thailandensis (strain ATCC 700388 / DSM 13276 / CIP 106301 / E264) GN=ispH-2 PE=3 SV=1	tr|Q2T318|Q2T318_BURTA	34 kDa	0	9	7	0	0	0
Acetyltransferase, GNAT family OS=Burkholderia thailandensis (strain ATCC 700388 / DSM 13276 / CIP 106301 / E264) GN=BTH_II2206 PE=4 SV=1	tr|Q2T355|Q2T355_BURTA	89 kDa	0	0	4	0	0	0
Citrate synthase OS=Burkholderia thailandensis (strain ATCC 700388 / DSM 13276 / CIP 106301 / E264) GN=BTH_II2188 PE=3 SV=1	tr|Q2T373|Q2T373_BURTA	43 kDa	6	0	8	7	0	3
L-allo-threonine aldolase OS=Burkholderia thailandensis (strain ATCC 700388 / DSM 13276 / CIP 106301 / E264) GN=BTH_II2147 PE=4 SV=1	tr|Q2T3B4|Q2T3B4_BURTA	50 kDa	6	3	0	0	0	0
Penicillin-binding protein, 1A family OS=Burkholderia thailandensis (strain ATCC 700388 / DSM 13276 / CIP 106301 / E264) GN=BTH_II2145 PE=4 SV=1	tr|Q2T3B6|Q2T3B6_BURTA	76 kDa	7	2	3	0	0	0
Hemin ABC transporter, periplasmic hemin-binding protein OS=Burkholderia thailandensis (strain ATCC 700388 / DSM 13276 / CIP 106301 / E264) GN=hmuT PE=4 SV=1	tr|Q2T3C0|Q2T3C0_BURTA	32 kDa	8	12	14	0	0	0
Hemin transport protein HmuS OS=Burkholderia thailandensis (strain ATCC 700388 / DSM 13276 / CIP 106301 / E264) GN=BTH_II2140 PE=4 SV=1	tr|Q2T3C1|Q2T3C1_BURTA	44 kDa	94	80	116	0	0	6
TonB-dependent heme/hemoglobin receptor family protein OS=Burkholderia thailandensis (strain ATCC 700388 / DSM 13276 / CIP 106301 / E264) GN=BTH_II2139 PE=3 SV=1	tr|Q2T3C2|Q2T3C2_BURTA	83 kDa	23	23	21	0	0	0
Uncharacterized protein OS=Burkholderia thailandensis (strain ATCC 700388 / DSM 13276 / CIP 106301 / E264) GN=BTH_II2137 PE=4 SV=1	tr|Q2T3C4|Q2T3C4_BURTA	16 kDa	0	3	0	0	0	0
Succinylglutamate desuccinylase / Aspartoacylase family superfamily OS=Burkholderia thailandensis (strain ATCC 700388 / DSM 13276 / CIP 106301 / E264) GN=BTH_II2133 PE=4 SV=1	tr|Q2T3C8|Q2T3C8_BURTA	43 kDa	4	7	10	5	3	4
Amino acid ABC transporter, periplasmic amino acid-binding protein OS=Burkholderia thailandensis (strain ATCC 700388 / DSM 13276 / CIP 106301 / E264) GN=BTH_II2131 PE=3 SV=1	tr|Q2T3D0|Q2T3D0_BURTA	29 kDa	2	0	2	0	0	0
Methyl-accepting chemotaxis protein OS=Burkholderia thailandensis (strain ATCC 700388 / DSM 13276 / CIP 106301 / E264) GN=BTH_II2125 PE=4 SV=1	tr|Q2T3D6|Q2T3D6_BURTA	55 kDa	0	0	0	2	0	0
Succinate-semialdehyde dehydrogenase OS=Burkholderia thailandensis (strain ATCC 700388 / DSM 13276 / CIP 106301 / E264) GN=gabD PE=3 SV=1	tr|Q2T3E1|Q2T3E1_BURTA	52 kDa	17	14	19	10	4	8
4-aminobutyrate aminotransferase OS=Burkholderia thailandensis (strain ATCC 700388 / DSM 13276 / CIP 106301 / E264) GN=gabT PE=3 SV=1	tr|Q2T3E2|Q2T3E2_BURTA	45 kDa	0	2	3	3	0	2
Selenide, water dikinase OS=Burkholderia thailandensis (strain ATCC 700388 / DSM 13276 / CIP 106301 / E264) GN=selD PE=3 SV=1	tr|Q2T3E5|Q2T3E5_BURTA	40 kDa	2	2	0	0	0	0
Bacterial regulatory helix-turn-helix, lysR family protein OS=Burkholderia thailandensis (strain ATCC 700388 / DSM 13276 / CIP 106301 / E264) GN=BTH_II2108 PE=4 SV=1	tr|Q2T3F3|Q2T3F3_BURTA	37 kDa	0	3	3	0	0	0
Polyketide synthase, putative OS=Burkholderia thailandensis (strain ATCC 700388 / DSM 13276 / CIP 106301 / E264) GN=BTH_II2093 PE=4 SV=1	tr|Q2T3G8|Q2T3G8_BURTA	428 kDa	0	0	0	0	0	4
Aldehyde dehydrogenase family protein OS=Burkholderia thailandensis (strain ATCC 700388 / DSM 13276 / CIP 106301 / E264) GN=prr PE=3 SV=1	tr|Q2T3G9|Q2T3G9_BURTA	49 kDa	0	0	0	0	0	9
Adenosylmethionine-8-amino-7-oxononanoate aminotransferase, putative OS=Burkholderia thailandensis (strain ATCC 700388 / DSM 13276 / CIP 106301 / E264) GN=BTH_II2091 PE=3 SV=1	tr|Q2T3H0|Q2T3H0_BURTA	51 kDa	0	0	0	0	2	5
Syringomycin synthesis regulator SyrP, putative OS=Burkholderia thailandensis (strain ATCC 700388 / DSM 13276 / CIP 106301 / E264) GN=BTH_II2090 PE=4 SV=1	tr|Q2T3H1|Q2T3H1_BURTA	52 kDa	0	0	0	0	0	2
Transcriptional regulator, GntR family OS=Burkholderia thailandensis (strain ATCC 700388 / DSM 13276 / CIP 106301 / E264) GN=BTH_II2081 PE=4 SV=1	tr|Q2T3I0|Q2T3I0_BURTA	40 kDa	2	4	5	0	0	0
Aminotransferase OS=Burkholderia thailandensis (strain ATCC 700388 / DSM 13276 / CIP 106301 / E264) GN=BTH_II2037 PE=3 SV=1	tr|Q2T3L9|Q2T3L9_BURTA	43 kDa	38	34	39	13	9	22
UvrABC system protein B OS=Burkholderia thailandensis (strain ATCC 700388 / DSM 13276 / CIP 106301 / E264) GN=uvrB PE=3 SV=1	tr|Q2T3M0|Q2T3M0_BURTA	79 kDa	3	3	8	0	0	0
Antigen, putative OS=Burkholderia thailandensis (strain ATCC 700388 / DSM 13276 / CIP 106301 / E264) GN=BTH_II2035 PE=4 SV=1	tr|Q2T3M1|Q2T3M1_BURTA	20 kDa	6	10	5	0	0	0
Hemin uptake hemP family protein OS=Burkholderia thailandensis (strain ATCC 700388 / DSM 13276 / CIP 106301 / E264) GN=BTH_II2030 PE=4 SV=1	tr|Q2T3M6|Q2T3M6_BURTA	9 kDa	3	3	3	0	0	0
Uncharacterized protein OS=Burkholderia thailandensis (strain ATCC 700388 / DSM 13276 / CIP 106301 / E264) GN=BTH_II2029 PE=4 SV=1	tr|Q2T3M7|Q2T3M7_BURTA	21 kDa	0	0	2	0	0	0
Pirin family protein OS=Burkholderia thailandensis (strain ATCC 700388 / DSM 13276 / CIP 106301 / E264) GN=BTH_II2028 PE=3 SV=1	tr|Q2T3M8|Q2T3M8_BURTA	37 kDa	2	0	0	0	0	0
Bacterial regulatory helix-turn-helix, lysR family protein OS=Burkholderia thailandensis (strain ATCC 700388 / DSM 13276 / CIP 106301 / E264) GN=BTH_II2027 PE=4 SV=1	tr|Q2T3M9|Q2T3M9_BURTA	36 kDa	4	4	4	0	0	0
Biopolymer transport ExbD/TolR family protein OS=Burkholderia thailandensis (strain ATCC 700388 / DSM 13276 / CIP 106301 / E264) GN=BTH_II2026 PE=3 SV=1	tr|Q2T3N0|Q2T3N0_BURTA	15 kDa	9	9	9	0	0	0
MotA/TolQ/ExbB proton channel family protein OS=Burkholderia thailandensis (strain ATCC 700388 / DSM 13276 / CIP 106301 / E264) GN=BTH_II2025 PE=3 SV=1	tr|Q2T3N1|Q2T3N1_BURTA	25 kDa	17	11	14	0	0	0
Protein TonB OS=Burkholderia thailandensis (strain ATCC 700388 / DSM 13276 / CIP 106301 / E264) GN=BTH_II2024 PE=3 SV=1	tr|Q2T3N2|Q2T3N2_BURTA	25 kDa	11	13	13	0	0	0
Fumarate hydratase class I OS=Burkholderia thailandensis (strain ATCC 700388 / DSM 13276 / CIP 106301 / E264) GN=BTH_II2020 PE=3 SV=1	tr|Q2T3N6|Q2T3N6_BURTA	55 kDa	11	15	8	0	0	0
Ribonucleotide reductase system OS=Burkholderia thailandensis (strain ATCC 700388 / DSM 13276 / CIP 106301 / E264) GN=BTH_II1936 PE=4 SV=1	tr|Q2T3W9|Q2T3W9_BURTA	97 kDa	0	0	5	0	3	10
3-Oxoacyl-[acyl-carrier-(ACP)] synthase III family protein OS=Burkholderia thailandensis (strain ATCC 700388 / DSM 13276 / CIP 106301 / E264) GN=BTH_II1934 PE=4 SV=1	tr|Q2T3X1|Q2T3X1_BURTA	30 kDa	0	0	2	6	2	5
Beta-ketoacyl-[acyl-carrier-protein] synthase III OS=Burkholderia thailandensis (strain ATCC 700388 / DSM 13276 / CIP 106301 / E264) GN=fabH PE=3 SV=1	tr|Q2T3X3|Q2T3X3_BURTA	36 kDa	0	0	0	5	0	3
AMP-binding domain protein OS=Burkholderia thailandensis (strain ATCC 700388 / DSM 13276 / CIP 106301 / E264) GN=BTH_II1930 PE=4 SV=1	tr|Q2T3X5|Q2T3X5_BURTA	142 kDa	3	0	30	92	51	101
Uncharacterized protein OS=Burkholderia thailandensis (strain ATCC 700388 / DSM 13276 / CIP 106301 / E264) GN=BTH_II1929 PE=4 SV=1	tr|Q2T3X6|Q2T3X6_BURTA	77 kDa	0	0	11	22	10	29
Chitin binding domain protein OS=Burkholderia thailandensis (strain ATCC 700388 / DSM 13276 / CIP 106301 / E264) GN=BTH_II1925 PE=4 SV=1	tr|Q2T3Y0|Q2T3Y0_BURTA	49 kDa	0	0	0	41	11	30
2-aminoethylphosphonate--pyruvate transaminase OS=Burkholderia thailandensis (strain ATCC 700388 / DSM 13276 / CIP 106301 / E264) GN=phnW PE=3 SV=1	tr|Q2T3Z5|Q2T3Z5_BURTA	38 kDa	9	10	7	0	0	0
Phosphoenolpyruvate phosphomutase OS=Burkholderia thailandensis (strain ATCC 700388 / DSM 13276 / CIP 106301 / E264) GN=aepX PE=4 SV=1	tr|Q2T3Z7|Q2T3Z7_BURTA	61 kDa	14	24	23	0	0	0
Nucleotidyl transferase family protein OS=Burkholderia thailandensis (strain ATCC 700388 / DSM 13276 / CIP 106301 / E264) GN=BTH_II1907 PE=4 SV=1	tr|Q2T3Z8|Q2T3Z8_BURTA	28 kDa	7	3	8	0	0	0
2OG-Fe(II) oxygenase superfamily protein OS=Burkholderia thailandensis (strain ATCC 700388 / DSM 13276 / CIP 106301 / E264) GN=BTH_II1905 PE=4 SV=1	tr|Q2T400|Q2T400_BURTA	29 kDa	0	0	4	0	0	0
Coenzyme A transferase OS=Burkholderia thailandensis (strain ATCC 700388 / DSM 13276 / CIP 106301 / E264) GN=BTH_II1903 PE=4 SV=1	tr|Q2T402|Q2T402_BURTA	69 kDa	12	7	21	22	7	21
Leucine-, isoleucine-, valine-, threonine-, and alanine-binding protein OS=Burkholderia thailandensis (strain ATCC 700388 / DSM 13276 / CIP 106301 / E264) GN=braC PE=4 SV=1	tr|Q2T466|Q2T466_BURTA	39 kDa	44	33	37	14	7	11
High-affinity branched-chain amino acid transport ATP-binding protein OS=Burkholderia thailandensis (strain ATCC 700388 / DSM 13276 / CIP 106301 / E264) GN=braF PE=4 SV=1	tr|Q2T469|Q2T469_BURTA	29 kDa	3	3	0	0	0	0
ABC transporter domain protein OS=Burkholderia thailandensis (strain ATCC 700388 / DSM 13276 / CIP 106301 / E264) GN=livF PE=4 SV=1	tr|Q2T470|Q2T470_BURTA	25 kDa	2	5	4	0	0	0
Amino acid adenylation domain protein OS=Burkholderia thailandensis (strain ATCC 700388 / DSM 13276 / CIP 106301 / E264) GN=pchE PE=4 SV=1	tr|Q2T477|Q2T477_BURTA	156 kDa	6	0	13	0	0	0
Amino acid adenylation domain protein OS=Burkholderia thailandensis (strain ATCC 700388 / DSM 13276 / CIP 106301 / E264) GN=BTH_II1827 PE=4 SV=1	tr|Q2T478|Q2T478_BURTA	204 kDa	2	0	3	0	0	0
Methylmalonate-semialdehyde dehydrogenase OS=Burkholderia thailandensis (strain ATCC 700388 / DSM 13276 / CIP 106301 / E264) GN=mmsA-3 PE=4 SV=1	tr|Q2T4A4|Q2T4A4_BURTA	54 kDa	0	0	7	14	7	13
Enoyl-CoA hydratase/isomerase family protein OS=Burkholderia thailandensis (strain ATCC 700388 / DSM 13276 / CIP 106301 / E264) GN=BTH_II1799 PE=3 SV=1	tr|Q2T4A6|Q2T4A6_BURTA	28 kDa	0	0	2	0	0	0
Amylo-alpha-1,6-glucosidase family OS=Burkholderia thailandensis (strain ATCC 700388 / DSM 13276 / CIP 106301 / E264) GN=BTH_II1771 PE=4 SV=1	tr|Q2T4D4|Q2T4D4_BURTA	82 kDa	0	2	7	0	0	0
Alanine racemase OS=Burkholderia thailandensis (strain ATCC 700388 / DSM 13276 / CIP 106301 / E264) GN=alr-2 PE=3 SV=1	tr|Q2T4J0|Q2T4J0_BURTA	42 kDa	0	2	0	0	0	0
Enoyl-[acyl-carrier-protein] reductase [NADH] OS=Burkholderia thailandensis (strain ATCC 700388 / DSM 13276 / CIP 106301 / E264) GN=BTH_II1698 PE=3 SV=1	tr|Q2T4K7|Q2T4K7_BURTA	28 kDa	0	0	3	3	0	0
Acetyl-coenzyme A carboxylase carboxyl transferase subunit alpha OS=Burkholderia thailandensis (strain ATCC 700388 / DSM 13276 / CIP 106301 / E264) GN=accA-2 PE=3 SV=1	tr|Q2T4M6|Q2T4M6_BURTA	36 kDa	9	6	9	2	3	4
Cytosine permease OS=Burkholderia thailandensis (strain ATCC 700388 / DSM 13276 / CIP 106301 / E264) GN=BTH_II1641 PE=4 SV=1	tr|Q2T4R4|Q2T4R4_BURTA	44 kDa	0	3	0	0	0	0
Bacterial regulatory, Fis family protein OS=Burkholderia thailandensis (strain ATCC 700388 / DSM 13276 / CIP 106301 / E264) GN=BTH_II1640 PE=4 SV=1	tr|Q2T4R5|Q2T4R5_BURTA	45 kDa	5	10	5	0	0	0
Amidohydrolase family protein OS=Burkholderia thailandensis (strain ATCC 700388 / DSM 13276 / CIP 106301 / E264) GN=BTH_II1639 PE=4 SV=1	tr|Q2T4R6|Q2T4R6_BURTA	46 kDa	50	32	44	7	0	4
Periplasmic binding s and sugar binding domain of LacI family protein OS=Burkholderia thailandensis (strain ATCC 700388 / DSM 13276 / CIP 106301 / E264) GN=BTH_II1610 PE=4 SV=1	tr|Q2T4U4|Q2T4U4_BURTA	36 kDa	0	0	0	0	3	3
Amino acid ABC transporter, periplasmic amino acid-binding protein, putative OS=Burkholderia thailandensis (strain ATCC 700388 / DSM 13276 / CIP 106301 / E264) GN=BTH_II1598 PE=4 SV=1	tr|Q2T4V6|Q2T4V6_BURTA	40 kDa	22	25	21	12	6	9
Aminotransferase OS=Burkholderia thailandensis (strain ATCC 700388 / DSM 13276 / CIP 106301 / E264) GN=tyrB PE=3 SV=1	tr|Q2T4W1|Q2T4W1_BURTA	43 kDa	18	21	23	3	0	2
Microbial collagenase, putative OS=Burkholderia thailandensis (strain ATCC 700388 / DSM 13276 / CIP 106301 / E264) GN=BTH_II1578 PE=4 SV=1	tr|Q2T4X6|Q2T4X6_BURTA	68 kDa	0	0	8	24	15	22
Bacterial regulatory s, luxR family protein OS=Burkholderia thailandensis (strain ATCC 700388 / DSM 13276 / CIP 106301 / E264) GN=BTH_II1570 PE=4 SV=1	tr|Q2T4Y4|Q2T4Y4_BURTA	24 kDa	6	6	8	4	0	2
Universal stress family protein OS=Burkholderia thailandensis (strain ATCC 700388 / DSM 13276 / CIP 106301 / E264) GN=BTH_II1569 PE=3 SV=1	tr|Q2T4Y5|Q2T4Y5_BURTA	16 kDa	0	0	2	2	0	0
Universal stress family protein OS=Burkholderia thailandensis (strain ATCC 700388 / DSM 13276 / CIP 106301 / E264) GN=BTH_II1568 PE=3 SV=1	tr|Q2T4Y6|Q2T4Y6_BURTA	30 kDa	2	0	6	12	4	8
Universal stress family protein OS=Burkholderia thailandensis (strain ATCC 700388 / DSM 13276 / CIP 106301 / E264) GN=BTH_II1566 PE=3 SV=1	tr|Q2T4Y8|Q2T4Y8_BURTA	30 kDa	4	0	23	28	9	12
Alcohol dehydrogenase, zinc-containing OS=Burkholderia thailandensis (strain ATCC 700388 / DSM 13276 / CIP 106301 / E264) GN=BTH_II1565 PE=4 SV=1	tr|Q2T4Y9|Q2T4Y9_BURTA	37 kDa	0	0	10	27	3	19
Chain a, crystal structure of nucleoside hydrolase from leishmania major OS=Burkholderia thailandensis (strain ATCC 700388 / DSM 13276 / CIP 106301 / E264) GN=BTH_II1555 PE=4 SV=1	tr|Q2T4Z9|Q2T4Z9_BURTA	40 kDa	2	0	0	0	0	0
Aldo/keto reductase family protein OS=Burkholderia thailandensis (strain ATCC 700388 / DSM 13276 / CIP 106301 / E264) GN=BTH_II1541 PE=4 SV=1	tr|Q2T513|Q2T513_BURTA	34 kDa	3	3	3	0	0	4
Flavin oxidoreductase / NADH oxidase family protein OS=Burkholderia thailandensis (strain ATCC 700388 / DSM 13276 / CIP 106301 / E264) GN=BTH_II1523 PE=4 SV=1	tr|Q2T530|Q2T530_BURTA	38 kDa	0	3	0	0	0	0
Gram-negative porin family protein OS=Burkholderia thailandensis (strain ATCC 700388 / DSM 13276 / CIP 106301 / E264) GN=BTH_II1520 PE=4 SV=1	tr|Q2T533|Q2T533_BURTA	39 kDa	9	14	49	2	0	0
CBS domain protein OS=Burkholderia thailandensis (strain ATCC 700388 / DSM 13276 / CIP 106301 / E264) GN=BTH_II1515 PE=4 SV=1	tr|Q2T538|Q2T538_BURTA	17 kDa	2	2	4	3	0	3
GTP cyclohydrolase-2 OS=Burkholderia thailandensis (strain ATCC 700388 / DSM 13276 / CIP 106301 / E264) GN=ribA PE=3 SV=1	tr|Q2T539|Q2T539_BURTA	24 kDa	0	3	2	0	0	0
Putative NADH dehydrogenase/NAD(P)H nitroreductase BTH_II1507 OS=Burkholderia thailandensis (strain ATCC 700388 / DSM 13276 / CIP 106301 / E264) GN=BTH_II1507 PE=3 SV=1	tr|Q2T546|Q2T546_BURTA	22 kDa	9	9	11	5	0	4
Aminotransferase class I and II family protein OS=Burkholderia thailandensis (strain ATCC 700388 / DSM 13276 / CIP 106301 / E264) GN=BTH_II1484 PE=3 SV=1	tr|Q2T569|Q2T569_BURTA	46 kDa	3	5	7	0	0	4
MerR HTH regulatory family protein OS=Burkholderia thailandensis (strain ATCC 700388 / DSM 13276 / CIP 106301 / E264) GN=BTH_II1468 PE=4 SV=1	tr|Q2T585|Q2T585_BURTA	31 kDa	2	0	0	0	0	0
Methyl-accepting chemotaxis (MCP) signaling domain protein OS=Burkholderia thailandensis (strain ATCC 700388 / DSM 13276 / CIP 106301 / E264) GN=BTH_II1464 PE=4 SV=1	tr|Q2T589|Q2T589_BURTA	55 kDa	2	0	0	0	0	0
DNA helicase OS=Burkholderia thailandensis (strain ATCC 700388 / DSM 13276 / CIP 106301 / E264) GN=BTH_II1463 PE=3 SV=1	tr|Q2T590|Q2T590_BURTA	69 kDa	0	3	0	0	0	0
Beta-lactamase OS=Burkholderia thailandensis (strain ATCC 700388 / DSM 13276 / CIP 106301 / E264) GN=BTH_II1450 PE=3 SV=1	tr|Q2T5A3|Q2T5A3_BURTA	34 kDa	3	0	0	0	0	0
Uncharacterized protein OS=Burkholderia thailandensis (strain ATCC 700388 / DSM 13276 / CIP 106301 / E264) GN=BTH_II1433 PE=4 SV=1	tr|Q2T5C0|Q2T5C0_BURTA	22 kDa	0	5	2	0	0	0
FAD binding domain protein OS=Burkholderia thailandensis (strain ATCC 700388 / DSM 13276 / CIP 106301 / E264) GN=BTH_II1415 PE=4 SV=1	tr|Q2T5D8|Q2T5D8_BURTA	59 kDa	0	2	0	0	0	0
EPSP synthase family protein OS=Burkholderia thailandensis (strain ATCC 700388 / DSM 13276 / CIP 106301 / E264) GN=BTH_II1407 PE=4 SV=1	tr|Q2T5E6|Q2T5E6_BURTA	47 kDa	7	8	8	0	0	0
Transcriptional regulator, LysR family OS=Burkholderia thailandensis (strain ATCC 700388 / DSM 13276 / CIP 106301 / E264) GN=BTH_II1394 PE=4 SV=1	tr|Q2T5F9|Q2T5F9_BURTA	47 kDa	0	2	3	0	0	0
DNA-binding response regulator IrlR OS=Burkholderia thailandensis (strain ATCC 700388 / DSM 13276 / CIP 106301 / E264) GN=BTH_II1376 PE=4 SV=1	tr|Q2T5H7|Q2T5H7_BURTA	26 kDa	9	6	8	0	0	2
Uncharacterized protein OS=Burkholderia thailandensis (strain ATCC 700388 / DSM 13276 / CIP 106301 / E264) GN=BTH_II1339 PE=4 SV=1	tr|Q2T5L4|Q2T5L4_BURTA	19 kDa	0	0	0	9	0	8
Probable phage-related tail transmembrane protein OS=Burkholderia thailandensis (strain ATCC 700388 / DSM 13276 / CIP 106301 / E264) GN=BTH_II1327 PE=4 SV=1	tr|Q2T5M6|Q2T5M6_BURTA	105 kDa	0	0	2	0	0	0
ProP effector OS=Burkholderia thailandensis (strain ATCC 700388 / DSM 13276 / CIP 106301 / E264) GN=BTH_II1323 PE=4 SV=1	tr|Q2T5N0|Q2T5N0_BURTA	19 kDa	0	2	0	0	0	0
Hsp70 family protein OS=Burkholderia thailandensis (strain ATCC 700388 / DSM 13276 / CIP 106301 / E264) GN=BTH_II1320 PE=3 SV=1	tr|Q2T5N3|Q2T5N3_BURTA	65 kDa	5	3	6	0	0	0
Mg2+-importing ATPase, putative OS=Burkholderia thailandensis (strain ATCC 700388 / DSM 13276 / CIP 106301 / E264) GN=BTH_II1311 PE=4 SV=1	tr|Q2T5P2|Q2T5P2_BURTA	89 kDa	0	0	0	3	0	0
Uncharacterized protein OS=Burkholderia thailandensis (strain ATCC 700388 / DSM 13276 / CIP 106301 / E264) GN=BTH_II1307 PE=4 SV=1	tr|Q2T5P6|Q2T5P6_BURTA	23 kDa	0	0	0	6	2	5
Putative cytidine deoxyribosyltransferase OS=Burkholderia thailandensis (strain ATCC 700388 / DSM 13276 / CIP 106301 / E264) GN=deoxy PE=4 SV=1	tr|Q2T5Q1|Q2T5Q1_BURTA	15 kDa	0	0	3	2	0	0
Uncharacterized protein OS=Burkholderia thailandensis (strain ATCC 700388 / DSM 13276 / CIP 106301 / E264) GN=BTH_II1289 PE=4 SV=1	tr|Q2T5R4|Q2T5R4_BURTA	28 kDa	2	0	0	0	0	0
O-methyltransferase family protein OS=Burkholderia thailandensis (strain ATCC 700388 / DSM 13276 / CIP 106301 / E264) GN=BTH_II1280 PE=1 SV=1	tr|Q2T5S3|Q2T5S3_BURTA	38 kDa	0	0	0	3	0	3
Universal stress family protein OS=Burkholderia thailandensis (strain ATCC 700388 / DSM 13276 / CIP 106301 / E264) GN=BTH_II1268 PE=3 SV=1	tr|Q2T5T5|Q2T5T5_BURTA	34 kDa	0	0	7	0	0	2
Dioxygenase, TauD/TfdA family OS=Burkholderia thailandensis (strain ATCC 700388 / DSM 13276 / CIP 106301 / E264) GN=BTH_II1242 PE=4 SV=1	tr|Q2T5W1|Q2T5W1_BURTA	32 kDa	0	0	6	2	0	7
Metallo-beta-lactamase superfamily protein OS=Burkholderia thailandensis (strain ATCC 700388 / DSM 13276 / CIP 106301 / E264) GN=BTH_II1238 PE=4 SV=1	tr|Q2T5W5|Q2T5W5_BURTA	59 kDa	3	0	27	4	0	9
Thiotemplate mechanism natural product synthetase OS=Burkholderia thailandensis (strain ATCC 700388 / DSM 13276 / CIP 106301 / E264) GN=BTH_II1237 PE=4 SV=1	tr|Q2T5W6|Q2T5W6_BURTA	82 kDa	0	0	6	0	0	0
Amino acid adenylation domain protein OS=Burkholderia thailandensis (strain ATCC 700388 / DSM 13276 / CIP 106301 / E264) GN=BTH_II1236 PE=4 SV=1	tr|Q2T5W7|Q2T5W7_BURTA	124 kDa	5	0	53	0	3	10
JamP OS=Burkholderia thailandensis (strain ATCC 700388 / DSM 13276 / CIP 106301 / E264) GN=BTH_II1235 PE=4 SV=1	tr|Q2T5W8|Q2T5W8_BURTA	149 kDa	21	6	119	20	7	40
JamP OS=Burkholderia thailandensis (strain ATCC 700388 / DSM 13276 / CIP 106301 / E264) GN=BTH_II1234 PE=4 SV=1	tr|Q2T5W9|Q2T5W9_BURTA	163 kDa	0	0	46	2	0	9
Peptide synthetase, putative OS=Burkholderia thailandensis (strain ATCC 700388 / DSM 13276 / CIP 106301 / E264) GN=BTH_II1233 PE=4 SV=1	tr|Q2T5X0|Q2T5X0_BURTA	156 kDa	0	0	41	0	0	0
CmaB OS=Burkholderia thailandensis (strain ATCC 700388 / DSM 13276 / CIP 106301 / E264) GN=cytC3 PE=4 SV=1	tr|Q2T5X9|Q2T5X9_BURTA	35 kDa	4	2	24	24	11	21
Hypothetical exported protein OS=Burkholderia thailandensis (strain ATCC 700388 / DSM 13276 / CIP 106301 / E264) GN=BTH_II1210 PE=4 SV=1	tr|Q2T5Z3|Q2T5Z3_BURTA	26 kDa	0	0	0	3	0	0
Aspartate carbamoyltransferase OS=Burkholderia thailandensis (strain ATCC 700388 / DSM 13276 / CIP 106301 / E264) GN=pyrB-2 PE=3 SV=1	tr|Q2T5Z9|Q2T5Z9_BURTA	48 kDa	11	7	14	4	0	3
Outer membrane ferric siderophore receptor OS=Burkholderia thailandensis (strain ATCC 700388 / DSM 13276 / CIP 106301 / E264) GN=BTH_II1203 PE=3 SV=1	tr|Q2T600|Q2T600_BURTA	84 kDa	19	14	20	0	0	2
Ketopantoate reductase PanE/ApbA family protein OS=Burkholderia thailandensis (strain ATCC 700388 / DSM 13276 / CIP 106301 / E264) GN=BTH_II1194 PE=3 SV=1	tr|Q2T609|Q2T609_BURTA	61 kDa	2	3	2	0	0	0
CoA transferase, CAIB/BAIF family OS=Burkholderia thailandensis (strain ATCC 700388 / DSM 13276 / CIP 106301 / E264) GN=BTH_II1154 PE=4 SV=1	tr|Q2T648|Q2T648_BURTA	50 kDa	5	0	0	0	0	0
Uncharacterized protein OS=Burkholderia thailandensis (strain ATCC 700388 / DSM 13276 / CIP 106301 / E264) GN=BTH_II1149 PE=4 SV=1	tr|Q2T653|Q2T653_BURTA	82 kDa	3	2	2	0	0	0
L-threonine dehydratase OS=Burkholderia thailandensis (strain ATCC 700388 / DSM 13276 / CIP 106301 / E264) GN=ilvA-2 PE=3 SV=1	tr|Q2T658|Q2T658_BURTA	58 kDa	3	0	0	0	0	0
PvdS OS=Burkholderia thailandensis (strain ATCC 700388 / DSM 13276 / CIP 106301 / E264) GN=BTH_II1142 PE=4 SV=1	tr|Q2T660|Q2T660_BURTA	37 kDa	0	3	7	0	0	0
Gamma-glutamyltransferase OS=Burkholderia thailandensis (strain ATCC 700388 / DSM 13276 / CIP 106301 / E264) GN=ggt PE=4 SV=1	tr|Q2T668|Q2T668_BURTA	61 kDa	3	0	0	0	0	0
Phospho-2-dehydro-3-deoxyheptonate aldolase OS=Burkholderia thailandensis (strain ATCC 700388 / DSM 13276 / CIP 106301 / E264) GN=BTH_II1124 PE=3 SV=1	tr|Q2T678|Q2T678_BURTA	40 kDa	4	0	0	0	0	0
Uncharacterized protein OS=Burkholderia thailandensis (strain ATCC 700388 / DSM 13276 / CIP 106301 / E264) GN=BTH_II1121 PE=4 SV=1	tr|Q2T681|Q2T681_BURTA	31 kDa	0	3	0	0	0	0
Choline/carnitine/betaine transporter OS=Burkholderia thailandensis (strain ATCC 700388 / DSM 13276 / CIP 106301 / E264) GN=BTH_II1109 PE=3 SV=1	tr|Q2T693|Q2T693_BURTA	73 kDa	7	5	8	0	0	0
Beta-lactamase OS=Burkholderia thailandensis (strain ATCC 700388 / DSM 13276 / CIP 106301 / E264) GN=estB PE=4 SV=1	tr|Q2T694|Q2T694_BURTA	41 kDa	5	5	0	0	0	0
NYN domain protein OS=Burkholderia thailandensis (strain ATCC 700388 / DSM 13276 / CIP 106301 / E264) GN=BTH_II1099 PE=4 SV=1	tr|Q2T6A3|Q2T6A3_BURTA	51 kDa	4	3	0	0	0	0
NAD/NADP-dependent betaine aldehyde dehydrogenase OS=Burkholderia thailandensis (strain ATCC 700388 / DSM 13276 / CIP 106301 / E264) GN=betB PE=3 SV=1	tr|Q2T6C9|Q2T6C9_BURTA	53 kDa	21	23	20	3	0	2
Uncharacterized protein OS=Burkholderia thailandensis (strain ATCC 700388 / DSM 13276 / CIP 106301 / E264) GN=BTH_II1071 PE=4 SV=1	tr|Q2T6D1|Q2T6D1_BURTA	118 kDa	8	2	37	361	240	386
Gp28 OS=Burkholderia thailandensis (strain ATCC 700388 / DSM 13276 / CIP 106301 / E264) GN=BTH_II1069 PE=4 SV=1	tr|Q2T6D3|Q2T6D3_BURTA	31 kDa	15	8	12	9	5	6
OsmC/Ohr family protein OS=Burkholderia thailandensis (strain ATCC 700388 / DSM 13276 / CIP 106301 / E264) GN=BTH_II1006 PE=4 SV=1	tr|Q2T6J6|Q2T6J6_BURTA	18 kDa	3	0	0	0	0	0
Possible glutathione S-transferase P subunit OS=Burkholderia thailandensis (strain ATCC 700388 / DSM 13276 / CIP 106301 / E264) GN=BTH_II0987 PE=4 SV=1	tr|Q2T6L5|Q2T6L5_BURTA	28 kDa	8	5	6	5	0	4
Hydroxypyruvate isomerase OS=Burkholderia thailandensis (strain ATCC 700388 / DSM 13276 / CIP 106301 / E264) GN=BTH_II0973 PE=3 SV=1	tr|Q2T6M9|Q2T6M9_BURTA	30 kDa	0	0	4	0	0	0
Uncharacterized protein OS=Burkholderia thailandensis (strain ATCC 700388 / DSM 13276 / CIP 106301 / E264) GN=BTH_II0953 PE=4 SV=1	tr|Q2T6P9|Q2T6P9_BURTA	38 kDa	3	0	0	0	0	0
Biotin carboxylase OS=Burkholderia thailandensis (strain ATCC 700388 / DSM 13276 / CIP 106301 / E264) GN=BTH_II0950 PE=4 SV=1	tr|Q2T6Q2|Q2T6Q2_BURTA	71 kDa	8	0	9	2	0	3
Isovaleryl-CoA dehydrogenase OS=Burkholderia thailandensis (strain ATCC 700388 / DSM 13276 / CIP 106301 / E264) GN=BTH_II0947 PE=3 SV=1	tr|Q2T6Q5|Q2T6Q5_BURTA	43 kDa	2	5	7	0	0	0
Acetyltransferase, GNAT family OS=Burkholderia thailandensis (strain ATCC 700388 / DSM 13276 / CIP 106301 / E264) GN=BTH_II0909 PE=4 SV=1	tr|Q2T6U3|Q2T6U3_BURTA	31 kDa	2	0	2	0	0	0
PTS system fructose-specific EIIBC component OS=Burkholderia thailandensis (strain ATCC 700388 / DSM 13276 / CIP 106301 / E264) GN=fruA PE=4 SV=1	tr|Q2T6U4|Q2T6U4_BURTA	60 kDa	5	5	5	0	0	0
PTS system, glucose-specific EIIA/HPr/phosphoenolpyruvate-protein phosphotransferase components OS=Burkholderia thailandensis (strain ATCC 700388 / DSM 13276 / CIP 106301 / E264) GN=BTH_II0906 PE=3 SV=1	tr|Q2T6U6|Q2T6U6_BURTA	101 kDa	14	10	13	0	0	0
Periplasmic binding s and sugar binding domain of LacI family protein OS=Burkholderia thailandensis (strain ATCC 700388 / DSM 13276 / CIP 106301 / E264) GN=BTH_II0905 PE=4 SV=1	tr|Q2T6U7|Q2T6U7_BURTA	36 kDa	0	2	0	0	0	0
Aldehyde dehydrogenase family protein OS=Burkholderia thailandensis (strain ATCC 700388 / DSM 13276 / CIP 106301 / E264) GN=BTH_II0898 PE=4 SV=1	tr|Q2T6V4|Q2T6V4_BURTA	54 kDa	13	8	15	0	2	3
Transcriptional regulator, TetR family OS=Burkholderia thailandensis (strain ATCC 700388 / DSM 13276 / CIP 106301 / E264) GN=BTH_II0891 PE=4 SV=1	tr|Q2T6W1|Q2T6W1_BURTA	25 kDa	0	4	0	0	0	0
UPF0261 protein BTH_II0884 OS=Burkholderia thailandensis (strain ATCC 700388 / DSM 13276 / CIP 106301 / E264) GN=BTH_II0884 PE=3 SV=1	tr|Q2T6W8|Q2T6W8_BURTA	43 kDa	0	2	2	0	0	0
Uncharacterized protein OS=Burkholderia thailandensis (strain ATCC 700388 / DSM 13276 / CIP 106301 / E264) GN=BTH_II0845 PE=4 SV=1	tr|Q2T707|Q2T707_BURTA	88 kDa	0	0	6	0	0	0
Type III secretion chaperone BicA OS=Burkholderia thailandensis (strain ATCC 700388 / DSM 13276 / CIP 106301 / E264) GN=BTH_II0840 PE=4 SV=1	tr|Q2T712|Q2T712_BURTA	19 kDa	0	0	3	0	0	0
Invasion B family protein OS=Burkholderia thailandensis (strain ATCC 700388 / DSM 13276 / CIP 106301 / E264) GN=BTH_II0831 PE=4 SV=1	tr|Q2T721|Q2T721_BURTA	15 kDa	0	0	3	0	0	0
Type III secretion system transcriptional regulator BsaN OS=Burkholderia thailandensis (strain ATCC 700388 / DSM 13276 / CIP 106301 / E264) GN=BTH_II0827 PE=4 SV=1	tr|Q2T725|Q2T725_BURTA	28 kDa	0	0	8	0	0	0
Serine carboxypeptidase family protein OS=Burkholderia thailandensis (strain ATCC 700388 / DSM 13276 / CIP 106301 / E264) GN=BTH_II0812 PE=4 SV=1	tr|Q2T740|Q2T740_BURTA	60 kDa	0	0	0	8	0	6
Bacterial regulatory s, luxR family protein OS=Burkholderia thailandensis (strain ATCC 700388 / DSM 13276 / CIP 106301 / E264) GN=BTH_II0805 PE=4 SV=1	tr|Q2T747|Q2T747_BURTA	26 kDa	0	0	3	2	3	3
Uncharacterized protein OS=Burkholderia thailandensis (strain ATCC 700388 / DSM 13276 / CIP 106301 / E264) GN=BTH_II0783 PE=4 SV=1	tr|Q2T769|Q2T769_BURTA	55 kDa	0	0	2	0	0	0
Twitching motility protein PilT, putative OS=Burkholderia thailandensis (strain ATCC 700388 / DSM 13276 / CIP 106301 / E264) GN=BTH_II0768 PE=4 SV=1	tr|Q2T784|Q2T784_BURTA	38 kDa	5	4	7	2	0	0
Protein FdhE homolog OS=Burkholderia thailandensis (strain ATCC 700388 / DSM 13276 / CIP 106301 / E264) GN=fdhE PE=3 SV=1	tr|Q2T7E0|Q2T7E0_BURTA	35 kDa	2	2	0	0	0	0
Formate dehydrogenase, alpha subunit, selenocysteine-containing OS=Burkholderia thailandensis (strain ATCC 700388 / DSM 13276 / CIP 106301 / E264) GN=BTH_II0707 PE=3 SV=2	tr|Q2T7E3|Q2T7E3_BURTA	113 kDa	4	2	0	0	0	0
Outer membrane porin OpcP OS=Burkholderia thailandensis (strain ATCC 700388 / DSM 13276 / CIP 106301 / E264) GN=BTH_II0702 PE=4 SV=1	tr|Q2T7E8|Q2T7E8_BURTA	55 kDa	6	0	0	0	0	0
Bacterial DNA-binding family protein OS=Burkholderia thailandensis (strain ATCC 700388 / DSM 13276 / CIP 106301 / E264) GN=BTH_II0701 PE=3 SV=1	tr|Q2T7E9|Q2T7E9_BURTA	15 kDa	0	0	2	0	0	0
O-succinylhomoserine sulfhydrylase OS=Burkholderia thailandensis (strain ATCC 700388 / DSM 13276 / CIP 106301 / E264) GN=metZ PE=3 SV=1	tr|Q2T7G3|Q2T7G3_BURTA	44 kDa	16	13	17	3	0	3
Amidophosphoribosyltransferase OS=Burkholderia thailandensis (strain ATCC 700388 / DSM 13276 / CIP 106301 / E264) GN=purF PE=3 SV=1	tr|Q2T7G4|Q2T7G4_BURTA	56 kDa	28	32	45	9	0	5
Bifunctional FolC family protein OS=Burkholderia thailandensis (strain ATCC 700388 / DSM 13276 / CIP 106301 / E264) GN=folC PE=3 SV=1	tr|Q2T7G7|Q2T7G7_BURTA	47 kDa	3	5	4	0	0	0
Acetyl-coenzyme A carboxylase carboxyl transferase subunit beta OS=Burkholderia thailandensis (strain ATCC 700388 / DSM 13276 / CIP 106301 / E264) GN=accD PE=3 SV=1	tr|Q2T7G8|Q2T7G8_BURTA	32 kDa	12	15	13	5	2	6
Tryptophan synthase beta chain OS=Burkholderia thailandensis (strain ATCC 700388 / DSM 13276 / CIP 106301 / E264) GN=trpB PE=3 SV=1	tr|Q2T7H1|Q2T7H1_BURTA	43 kDa	29	17	17	6	0	3
Aspartate-semialdehyde dehydrogenase OS=Burkholderia thailandensis (strain ATCC 700388 / DSM 13276 / CIP 106301 / E264) GN=asd PE=1 SV=1	tr|Q2T7H5|Q2T7H5_BURTA	40 kDa	22	28	15	4	0	5
Citrate synthase OS=Burkholderia thailandensis (strain ATCC 700388 / DSM 13276 / CIP 106301 / E264) GN=gltA PE=1 SV=1	tr|Q2T7I5|Q2T7I5_BURTA	48 kDa	162	128	161	66	36	73
Succinate dehydrogenase iron-sulfur subunit OS=Burkholderia thailandensis (strain ATCC 700388 / DSM 13276 / CIP 106301 / E264) GN=BTH_II0663 PE=3 SV=1	tr|Q2T7I7|Q2T7I7_BURTA	27 kDa	35	33	36	26	9	14
Succinate dehydrogenase flavoprotein subunit OS=Burkholderia thailandensis (strain ATCC 700388 / DSM 13276 / CIP 106301 / E264) GN=sdhA PE=3 SV=1	tr|Q2T7I8|Q2T7I8_BURTA	65 kDa	125	91	124	47	19	45
Succinate dehydrogenase, hydrophobic membrane anchor protein OS=Burkholderia thailandensis (strain ATCC 700388 / DSM 13276 / CIP 106301 / E264) GN=sdhD PE=4 SV=1	tr|Q2T7I9|Q2T7I9_BURTA	14 kDa	2	0	2	0	0	0
Succinate dehydrogenase, cytochrome b556 subunit OS=Burkholderia thailandensis (strain ATCC 700388 / DSM 13276 / CIP 106301 / E264) GN=sdhC PE=4 SV=1	tr|Q2T7J0|Q2T7J0_BURTA	16 kDa	6	4	4	2	0	0
Transcriptional regulator, GntR family OS=Burkholderia thailandensis (strain ATCC 700388 / DSM 13276 / CIP 106301 / E264) GN=BTH_II0659 PE=4 SV=1	tr|Q2T7J1|Q2T7J1_BURTA	42 kDa	0	3	2	0	0	0
HpcH/HpaI aldolase/citrate lyase family protein OS=Burkholderia thailandensis (strain ATCC 700388 / DSM 13276 / CIP 106301 / E264) GN=BTH_II0657 PE=3 SV=1	tr|Q2T7J3|Q2T7J3_BURTA	36 kDa	5	3	4	0	0	0
Uncharacterized protein OS=Burkholderia thailandensis (strain ATCC 700388 / DSM 13276 / CIP 106301 / E264) GN=BTH_II0656 PE=4 SV=1	tr|Q2T7J4|Q2T7J4_BURTA	18 kDa	7	6	6	3	0	0
2-methylcitrate dehydratase OS=Burkholderia thailandensis (strain ATCC 700388 / DSM 13276 / CIP 106301 / E264) GN=prpD PE=4 SV=1	tr|Q2T7J5|Q2T7J5_BURTA	52 kDa	2	0	0	0	0	0
Aconitate hydratase OS=Burkholderia thailandensis (strain ATCC 700388 / DSM 13276 / CIP 106301 / E264) GN=acnA PE=3 SV=1	tr|Q2T7J6|Q2T7J6_BURTA	99 kDa	161	114	102	60	22	42
Lipoprotein NlpD, putative OS=Burkholderia thailandensis (strain ATCC 700388 / DSM 13276 / CIP 106301 / E264) GN=BTH_II0634 PE=4 SV=1	tr|Q2T7L6|Q2T7L6_BURTA	29 kDa	3	0	2	0	0	0
6-phosphogluconate dehydrogenase, decarboxylating OS=Burkholderia thailandensis (strain ATCC 700388 / DSM 13276 / CIP 106301 / E264) GN=gnd PE=3 SV=1	tr|Q2T7L9|Q2T7L9_BURTA	51 kDa	19	21	25	5	3	5
RNA polymerase sigma factor RpoD OS=Burkholderia thailandensis (strain ATCC 700388 / DSM 13276 / CIP 106301 / E264) GN=rpoD PE=3 SV=1	tr|Q2T7M8|Q2T7M8_BURTA	89 kDa	152	92	133	37	22	32
DNA primase OS=Burkholderia thailandensis (strain ATCC 700388 / DSM 13276 / CIP 106301 / E264) GN=dnaG PE=3 SV=1	tr|Q2T7M9|Q2T7M9_BURTA	69 kDa	4	0	2	0	0	0
Geranyltranstransferase OS=Burkholderia thailandensis (strain ATCC 700388 / DSM 13276 / CIP 106301 / E264) GN=BTH_II0613 PE=3 SV=1	tr|Q2T7N6|Q2T7N6_BURTA	31 kDa	21	13	14	0	0	0
Iron-sulfur cluster-binding protein, rieske family OS=Burkholderia thailandensis (strain ATCC 700388 / DSM 13276 / CIP 106301 / E264) GN=BTH_II0611 PE=4 SV=1	tr|Q2T7N8|Q2T7N8_BURTA	42 kDa	11	5	9	0	0	0
Rhodanese domain protein OS=Burkholderia thailandensis (strain ATCC 700388 / DSM 13276 / CIP 106301 / E264) GN=BTH_II0610 PE=4 SV=1	tr|Q2T7N9|Q2T7N9_BURTA	31 kDa	5	8	16	9	3	10
Carboxymethylenebutenolidase OS=Burkholderia thailandensis (strain ATCC 700388 / DSM 13276 / CIP 106301 / E264) GN=BTH_II0609 PE=4 SV=1	tr|Q2T7P0|Q2T7P0_BURTA	32 kDa	8	5	9	3	0	3
FAD dependent oxidoreductase family protein OS=Burkholderia thailandensis (strain ATCC 700388 / DSM 13276 / CIP 106301 / E264) GN=BTH_II0606 PE=4 SV=1	tr|Q2T7P3|Q2T7P3_BURTA	50 kDa	2	3	4	0	0	0
DNA polymerase I OS=Burkholderia thailandensis (strain ATCC 700388 / DSM 13276 / CIP 106301 / E264) GN=polA PE=3 SV=1	tr|Q2T7P4|Q2T7P4_BURTA	102 kDa	25	21	25	3	0	5
Cytokinin riboside 5'-monophosphate phosphoribohydrolase OS=Burkholderia thailandensis (strain ATCC 700388 / DSM 13276 / CIP 106301 / E264) GN=BTH_II0604 PE=3 SV=1	tr|Q2T7P5|Q2T7P5_BURTA	28 kDa	5	9	6	0	0	0
AMP nucleosidase OS=Burkholderia thailandensis (strain ATCC 700388 / DSM 13276 / CIP 106301 / E264) GN=amn PE=3 SV=1	tr|Q2T7P7|Q2T7P7_BURTA	57 kDa	6	13	10	0	0	0
BarB2 OS=Burkholderia thailandensis (strain ATCC 700388 / DSM 13276 / CIP 106301 / E264) GN=cytC3 PE=4 SV=1	tr|Q2T7T5|Q2T7T5_BURTA	35 kDa	0	0	0	0	0	2
Nucleotide sugar dehydrogenase family protein OS=Burkholderia thailandensis (strain ATCC 700388 / DSM 13276 / CIP 106301 / E264) GN=BTH_II0544 PE=3 SV=1	tr|Q2T7V5|Q2T7V5_BURTA	51 kDa	0	0	0	8	0	0
Mannose-1-phosphate guanylyltransferase/mannose-6-phosphate isomerase OS=Burkholderia thailandensis (strain ATCC 700388 / DSM 13276 / CIP 106301 / E264) GN=BTH_II0542 PE=3 SV=1	tr|Q2T7V7|Q2T7V7_BURTA	55 kDa	0	0	0	8	0	0
N-acetylmuramoyl-L-alanine amidase domain protein OS=Burkholderia thailandensis (strain ATCC 700388 / DSM 13276 / CIP 106301 / E264) GN=BTH_II0537 PE=4 SV=1	tr|Q2T7W2|Q2T7W2_BURTA	34 kDa	4	3	2	0	0	0
Endonuclease/Exonuclease/phosphatase family protein OS=Burkholderia thailandensis (strain ATCC 700388 / DSM 13276 / CIP 106301 / E264) GN=BTH_II0532 PE=4 SV=1	tr|Q2T7W7|Q2T7W7_BURTA	65 kDa	0	2	0	0	0	0
Dyp-type peroxidase family protein OS=Burkholderia thailandensis (strain ATCC 700388 / DSM 13276 / CIP 106301 / E264) GN=BTH_II0516 PE=4 SV=1	tr|Q2T7Y3|Q2T7Y3_BURTA	53 kDa	9	5	0	0	0	0
Sensor histidine kinase/response regulator OS=Burkholderia thailandensis (strain ATCC 700388 / DSM 13276 / CIP 106301 / E264) GN=BTH_II0500 PE=4 SV=1	tr|Q2T7Z9|Q2T7Z9_BURTA	40 kDa	2	0	0	0	0	0
HIT domain protein OS=Burkholderia thailandensis (strain ATCC 700388 / DSM 13276 / CIP 106301 / E264) GN=BTH_II0492 PE=4 SV=1	tr|Q2T807|Q2T807_BURTA	15 kDa	6	6	6	2	0	0
Cytochrome o ubiquinol oxidase, subunit I OS=Burkholderia thailandensis (strain ATCC 700388 / DSM 13276 / CIP 106301 / E264) GN=cyoB PE=3 SV=1	tr|Q2T819|Q2T819_BURTA	74 kDa	0	2	3	0	0	0
Acetoacetyl-CoA reductase OS=Burkholderia thailandensis (strain ATCC 700388 / DSM 13276 / CIP 106301 / E264) GN=phbB PE=4 SV=1	tr|Q2T838|Q2T838_BURTA	26 kDa	5	0	16	56	24	42
Osmotically inducible protein Y domain protein OS=Burkholderia thailandensis (strain ATCC 700388 / DSM 13276 / CIP 106301 / E264) GN=BTH_II0453 PE=4 SV=1	tr|Q2T846|Q2T846_BURTA	21 kDa	0	0	0	6	0	2
Universal stress protein family OS=Burkholderia thailandensis (strain ATCC 700388 / DSM 13276 / CIP 106301 / E264) GN=BTH_II0442 PE=3 SV=1	tr|Q2T857|Q2T857_BURTA	22 kDa	2	0	6	4	0	2
Alcohol dehydrogenase, zinc-containing OS=Burkholderia thailandensis (strain ATCC 700388 / DSM 13276 / CIP 106301 / E264) GN=BTH_II0428 PE=4 SV=1	tr|Q2T871|Q2T871_BURTA	36 kDa	0	0	2	0	0	0
Poly-beta-hydroxybutyrate polymerase OS=Burkholderia thailandensis (strain ATCC 700388 / DSM 13276 / CIP 106301 / E264) GN=BTH_II0418 PE=4 SV=1	tr|Q2T881|Q2T881_BURTA	75 kDa	0	0	11	10	5	7
Phosphate acetyl/butaryl transferase family protein OS=Burkholderia thailandensis (strain ATCC 700388 / DSM 13276 / CIP 106301 / E264) GN=BTH_II0417 PE=4 SV=1	tr|Q2T882|Q2T882_BURTA	49 kDa	0	0	2	3	0	0
Acetate kinase OS=Burkholderia thailandensis (strain ATCC 700388 / DSM 13276 / CIP 106301 / E264) GN=ackA PE=3 SV=1	tr|Q2T883|Q2T883_BURTA	42 kDa	0	0	0	2	0	0
BON domain protein OS=Burkholderia thailandensis (strain ATCC 700388 / DSM 13276 / CIP 106301 / E264) GN=BTH_II0414 PE=4 SV=1	tr|Q2T885|Q2T885_BURTA	23 kDa	0	0	3	0	0	0
DNA-binding response regulator IrlR OS=Burkholderia thailandensis (strain ATCC 700388 / DSM 13276 / CIP 106301 / E264) GN=BTH_II0376 PE=4 SV=1	tr|Q2T8C3|Q2T8C3_BURTA	26 kDa	10	8	12	0	0	0
RC180 OS=Burkholderia thailandensis (strain ATCC 700388 / DSM 13276 / CIP 106301 / E264) GN=BTH_II0365 PE=4 SV=1	tr|Q2T8D4|Q2T8D4_BURTA	22 kDa	0	0	2	0	0	0
Oxidoreductase, short-chain dehydrogenase/reductase family OS=Burkholderia thailandensis (strain ATCC 700388 / DSM 13276 / CIP 106301 / E264) GN=BTH_II0225 PE=4 SV=1	tr|Q2T8S2|Q2T8S2_BURTA	33 kDa	2	0	0	0	0	0
ATP-dependent RNA helicase DbpA OS=Burkholderia thailandensis (strain ATCC 700388 / DSM 13276 / CIP 106301 / E264) GN=BTH_II0214 PE=3 SV=1	tr|Q2T8T3|Q2T8T3_BURTA	62 kDa	2	0	0	0	0	0
Ribose ABC transporter, periplasmic ribose-binding protein OS=Burkholderia thailandensis (strain ATCC 700388 / DSM 13276 / CIP 106301 / E264) GN=BTH_II0209 PE=4 SV=1	tr|Q2T8T8|Q2T8T8_BURTA	33 kDa	2	2	0	0	0	0
Chemotaxis protein OS=Burkholderia thailandensis (strain ATCC 700388 / DSM 13276 / CIP 106301 / E264) GN=BTH_II0158 PE=4 SV=1	tr|Q2T8Y9|Q2T8Y9_BURTA	83 kDa	0	0	4	0	0	0
Flagellin OS=Burkholderia thailandensis (strain ATCC 700388 / DSM 13276 / CIP 106301 / E264) GN=BTH_II0151 PE=3 SV=1	tr|Q2T8Z6|Q2T8Z6_BURTA	31 kDa	0	0	9	0	0	2
UvrABC system protein A OS=Burkholderia thailandensis (strain ATCC 700388 / DSM 13276 / CIP 106301 / E264) GN=BTH_II0075 PE=3 SV=1	tr|Q2T972|Q2T972_BURTA	220 kDa	3	0	0	0	0	0
GTP cyclohydrolase 1 OS=Burkholderia thailandensis (strain ATCC 700388 / DSM 13276 / CIP 106301 / E264) GN=folE PE=3 SV=1	tr|Q2T9A4|Q2T9A4_BURTA	28 kDa	18	21	19	0	0	3
Serine O-acetyltransferase OS=Burkholderia thailandensis (strain ATCC 700388 / DSM 13276 / CIP 106301 / E264) GN=BTH_II0041 PE=4 SV=1	tr|Q2T9A6|Q2T9A6_BURTA	39 kDa	2	3	3	0	0	0
Universal stress family protein OS=Burkholderia thailandensis (strain ATCC 700388 / DSM 13276 / CIP 106301 / E264) GN=BTH_II0036 PE=3 SV=1	tr|Q2T9B1|Q2T9B1_BURTA	17 kDa	0	0	6	0	0	0
Transcriptional regulator, Crp/Fnr family OS=Burkholderia thailandensis (strain ATCC 700388 / DSM 13276 / CIP 106301 / E264) GN=BTH_II0035 PE=4 SV=1	tr|Q2T9B2|Q2T9B2_BURTA	28 kDa	8	2	28	11	2	0
Probable acetoacetate decarboxylase OS=Burkholderia thailandensis (strain ATCC 700388 / DSM 13276 / CIP 106301 / E264) GN=adc PE=3 SV=1	tr|Q2T9C7|Q2T9C7_BURTA	40 kDa	7	15	9	3	3	5
3-hydroxybutyrate dehydrogenase family protein OS=Burkholderia thailandensis (strain ATCC 700388 / DSM 13276 / CIP 106301 / E264) GN=BTH_II0019 PE=3 SV=1	tr|Q2T9C8|Q2T9C8_BURTA	27 kDa	29	24	36	19	9	24
Patatin-like phospholipase OS=Burkholderia thailandensis (strain ATCC 700388 / DSM 13276 / CIP 106301 / E264) GN=BTH_II0018 PE=4 SV=1	tr|Q2T9C9|Q2T9C9_BURTA	44 kDa	0	3	0	0	0	0
2-amino-3-ketobutyrate coenzyme A ligase OS=Burkholderia thailandensis (strain ATCC 700388 / DSM 13276 / CIP 106301 / E264) GN=kbl PE=3 SV=1	tr|Q2T9E2|Q2T9E2_BURTA	43 kDa	8	11	8	0	3	6
