# Supplementary material for: Proteomic Profiling of Burkholderia thailandensis During Host Infection Using Bio-Orthogonal Noncanonical Amino Acid Tagging (BONCAT)
Source: Front Cell Infect Microbiol. 2018 Oct 23;8:370. doi: 10.3389/fcimb.2018.00370 (PMC6206043; doi:10.3389/fcimb.2018.00370)
Supplement: Supplementary Table 2 — Complete list of all differentially expressed proteins in infection vs. monoculture conditions. Columns from left to right: Gene: Uniprot accession number; Locus: Locus tag; Identified proteins: Uniprot protein name; STRING annotation: Annotation of homologous B. pseudomallei protein in STRING; Log2fold: Log-2 fold protein overexpression infection vs. monoculture, based on DESeq2 analysis; padj: FDR-adjusted p-value of differential expression infection vs. monoculture, based on DESeq2 analysis; Monoculture 1-3: DESeq2 normalized spectral count for monoculture biological replicate 1-3; Infection 1-3: DESeq2 normalized spectral count for infection biological replicate 1-3; ΔscmR: Log-2 fold change in gene expression in scmR deletion mutant vs. WT, based on (Mao et al., 2017); ΔmftR: Log-2 fold change in gene expression in mftR deletion mutant vs. WT, based on (Gupta et al., 2017); Urate: Log-2 fold change in gene expression in WT cells grown with 5 mM urate, based on (Gupta et al., 2017); Phase: Gene expression Quorum-Sensing regulated at the transition from logarithmic growth to stationary phase (T phase) or stationary phase (S phase), based on (Majerczyk et al., 2014); WT: Log-2 fold-change in gene expression in the wild-type strain compared to AHL- mutant JRC112 without added AHLs, based on (Majerczyk et al., 2014); QS-1-3: Log-2 fold-change in gene expression when adding the AHL for QS-1-3 to AHL- mutant JRC112, based on (Majerczyk et al., 2014); All: Log-2 fold-change in gene expression when adding the AHLs for all three QS systems to AHL- mutant JRC112, based on (Majerczyk et al., 2014); VFDB BLASTP: Closest BLASTp hit to known virulence factors in the core dataset of the Virulence Factors Database (VFDB, http://www.mgc.ac.cn/VFs/). [file Table_2.XLSX]

## Sheet: Diff expressed proteins
Gene	Locus	Identified Proteins	STRING annotation	Log2fold	padj	Monoculture 1	Monoculture 2	Monoculture 3	Infection 1	Infection 2	Infection 3		ΔscmR	ΔmftR	Urate	Phase	WT	QS-1	QS-2	QS-3	All		VFDB BLASTP
Q2T3Y0	BTH_II1925	Chitin binding domain protein	Chitin-binding protein	8.70015	2.40326e-09	0	0	0	54.1514	30.9061	41.8475		-5.6	2.2007	2.919	S & T	7.77413	4.54844	5.77083	6.15987	7.92303
Q2SY55	BTH_I1606	5-methyltetrahydropteroyltriglutamate--homocysteine methyltransferase	5-methyltetrahydropteroyltriglutamate-- homocysteine S-methyltransferase; Catalyzes the transfer of a methyl group from 5- methyltetrahydrofolate to homocysteine resulting in methionine formation	7.68799	7.21514e-07	0	0	0	19.8115	25.2868	19.5288
Q2T5L4	BTH_II1339	Uncharacterized protein	Hypothetical protein	6.25127	0.0280592	0	0	0	11.8869	0	11.1593			1.9165	1.0192	S	0.847997	2	3.96347	1.67807	5.0045
Q2T5P6	BTH_II1307	Uncharacterized protein	Hypothetical protein	6.06898	0.00303413	0	0	0	7.92459	5.61928	6.97458			1.3869	1.4812	S & T	4.47249		2.60881	2.88753	4.1375
Q2T6D1	BTH_II1071	Uncharacterized protein	Hypothetical protein	6.05795	1.23343e-11	4.40289	1.21228	19.5779	476.796	674.314	538.438		-16	1.4945	3.1044	S	3.54844	3.12102	0	3.94486	4.98641
Q2T740	BTH_II0812	Serine carboxypeptidase family protein	Carboxypeptidase	5.97182	0.0430802	0	0	0	10.5661	0	8.3695			1.5086	0.6003
Q2STH1	BTH_I3286	Membrane protein, putative	Hypothetical protein	5.92594	0.00467662	0	0	0	6.60383	8.42893	4.18475
Q2SX64	BTH_I1956	Non-ribosomal peptide synthase domain protein	Siderophore non-ribosomal peptide synthase	5.81801	0.00684841	0	0	0	3.9623	8.42893	5.57967		4.2	0.7578	1.6678	S	3.53605	1.80735		1.848	3.7866		peptide synthase [pyoverdine] [Pseudomonas aeruginosa PAO1] (Evalue=0)
Q2T4X6	BTH_II1578	Microbial collagenase, putative	Peptidase	4.59275	0.00246511	0	0	4.23307	31.6984	42.1446	30.6882		-8.5	0.7453	1.8521	S	2.40599				2.58496		collagenase [kappa-toxin] [Clostridium perfringens str. 13] (Evalue=1E-15)
Q2T3X5	BTH_II1930	AMP-binding domain protein	Non-ribosomal peptide synthetase	4.52459	0.00204435	1.65108	0	15.874	121.51	143.292	140.887		-2.6	2.9345	3.1671	S & T	0.847997		-1.88753	-2.07039			peptide synthase PvdL [pyoverdine] [Pseudomonas aeruginosa PAO1] (Evalue=1E-106)
Q2T3X1	BTH_II1934	3-Oxoacyl-[acyl-carrier-(ACP)] synthase III family protein	Hypothetical protein	4.23724	0.0224061	0	0	1.05827	7.92459	5.61928	6.97458		-2.4	2.6239	2.704
Q2T838	BTH_II0461	Acetoacetyl-CoA reductase	acetoacetyl-CoA reductase	4.1393	0.000182682	2.75181	0	8.46614	73.9629	67.4314	58.5865		-10.1	0.7477	1.362								3-ketoacyl-ACP-reductase CylG [Beta-hemolysin][Streptococcus agalactiae 2603V/R] (Evalue=4E-40)
Q2T3X6	BTH_II1929	Uncharacterized protein	Hypothetical protein	4.0528	0.0195187	0	0	5.82047	29.0568	28.0964	40.4526		-3.7	2.9478	3.3607	S & T			-1.88753
Q2T4A4	BTH_II1801	Methylmalonate-semialdehyde dehydrogenase	Methylmalonate-semialdehyde dehydrogenase	3.89535	0.0171128	0	0	3.70394	18.4907	19.6675	18.1339				1.0222	S	2.29278						Listeria adhesion protein Lap [Lap] [Listeria monocytogenes EGD-e] (Evalue=0.008)
Q2T0M7	BTH_I0716	Cyclopropane fatty acid synthase family protein	Cyclopropane-fatty-acyl-phospholipid synthase	3.53573	0.00403928	1.65108	0	2.11653	21.1322	8.42893	13.9492
Q2SVC7	BTH_I2607	3-oxoacid CoA-transferase, B subunit	succinyl-CoA3-ketoacid-coenzyme A transferase subunit B	3.47929	0.0222271	1.10072	1.81842	1.5874	30.3776	0	18.1339					S				1.76553	1.67807
Q2T2M8	BTH_I0090	LTXXQ motif family protein	Hypothetical protein	3.47513	0.032665	1.10072	0	10.5827	72.6421	16.8579	40.4526			0.9667	1.922	S			-2.26303	-1.926
Q2SYQ0	BTH_I1403	Bacterial regulatory helix-turn-helix, lysR family protein	LysR family transcriptional regulator	3.23064	0.0339685	2.20144	0	16.4031	56.7929	75.8603	43.2424			1.2491	1.8509	S	1.1375				1.63227		transcriptional regulator PtxR [pyoverdine] [Pseudomonas aeruginosa PAO1] (Evalue=1E-26)
Q2T2K3	BTH_I0001	Putative glutamate--cysteine ligase 2	Carboxylate-amine ligase; ATP-dependent carboxylate-amine ligase which exhibits weak glutamate--cysteine ligase activity	3.16964	0.032665	0	1.21228	1.05827	5.28306	8.42893	6.97458					S					1.37851
Q2T4Y6	BTH_II1568	Universal stress family protein	Hypothetical protein	3.14053	0.0156713	1.10072	0	3.1748	15.8492	11.2386	11.1593		-11.3	1.4566	2.2744								AraC family transcriptional regulator, regulates basal T6SS1 expression [Burkholderia pseudomallei K96243] (Evalue=0.008)
Q2SWA7	BTH_I2271	Aldehyde dehydrogenase	Betaine aldehyde dehydrogenase	2.50641	6.20927e-07	9.9065	6.06139	8.46614	54.1514	47.7639	37.6628					T				1.63227
Q2T5X9	BTH_II1224	CmaB	Non-ribosomally encoded peptide/polyketide synthase	2.50064	0.0290616	2.20144	1.21228	12.6992	31.6984	30.9061	29.2933		4	4.6637	4.4874	S & T	7.88509	0.584963	3.72247	7.19476	7.91409		Dot/Icm type IV secretion system effector LegD2 [Legionella pneumophila subsp. pneumophila str. Philadelphia 1] (Evalue=3E-6)
Q2SVC6	BTH_I2608	3-oxoadipate CoA-succinyl transferase alpha subunit	succinyl-CoA3-ketoacid-coenzyme A transferase subunit A	2.35358	0.00803741	1.65108	4.84911	3.70394	11.8869	19.6675	20.9238					S				1.926	1.32193
Q2SZ20	BTH_I1282	Catalase-peroxidase	Catalase-peroxidase; Bifunctional enzyme with both catalase and broad- spectrum peroxidase activity. Displays also NADH oxidase, isoniazid hydrazine lyase and isonicotinoyl-NAD synthase activity	2.09619	6.18528e-11	19.2626	23.6394	20.1071	93.7743	95.5278	80.9052												catalase/(hydro)peroxidase KatG [Legionella pneumophila subsp. pneumophila str. Philadelphia 1] (Evalue=0)
Q2T402	BTH_II1903	Coenzyme A transferase	acetyl-CoA hydrolase/transferase	1.8458	0.0106143	6.60433	4.24297	11.1118	29.0568	19.6675	29.2933
Q2SUC9	BTH_I2963	Uncharacterized protein	Hypothetical protein	1.69657	0.0102649	6.05397	6.06139	6.3496	21.1322	16.8579	20.9238												type VI secretion system tubule-forming protein VipB [Pseudomonas aeruginosa PAO1] (Evalue=1E-123)
Q2SWC1	BTH_I2257	Acetoacetyl-CoA reductase	acetyacetyl-CoA reductase	1.61588	0.000420587	13.759	12.7289	14.8157	46.2268	44.9543	36.2678												3-ketoacyl-ACP-reductase CylG [Beta-hemolysin][Streptococcus agalactiae 2603V/R] (Evalue=3E-43)
Q2SWC2	BTH_I2256	Acetyl-CoA C-acetyltransferase family protein	acetyl-CoA acetyltransferase	1.57856	0.00209227	26.4173	38.7929	18.5197	99.0574	70.241	78.1153												Polyketide synthetase MbtC (polyketide synthetase) [Mycobacterium tuberculosis H37Rv] (Evalue=0.003)
Q2STU0	BTH_I3165	Adenosylhomocysteinase	S-adenosyl-L-homocysteine hydrolase; May play a key role in the regulation of the intracellular concentration of adenosylhomocysteine	1.4816	7.4665e-05	31.3706	44.8543	37.5685	84.529	126.434	110.198					S					1.26303
Q2SZA6	BTH_I1196	Glyceraldehyde-3-phosphate dehydrogenase	Glyceraldehyde 3-phosphate dehydrogenase 1	1.15185	0.00684458	27.5181	40.6113	26.4567	70.0006	78.67	62.7713
Q2SWX9	BTH_I2046	Phosphoenolpyruvate synthase	Phosphoenolpyruvate synthase; Catalyzes the phosphorylation of pyruvate to phosphoenolpyruvate	1.11848	0.00254922	45.1296	40.0052	32.8063	75.2836	84.2893	96.2493
Q2SUD4	BTH_I2958	ClpA/B type protease	Protease associated ATPase ClpB	1.01456	0.0171128	30.8202	22.4272	24.3401	52.8306	44.9543	57.1916												type VI secretion system AAA+ family ATPase ClpV1 [Pseudomonas aeruginosa PAO1] (Evalue=0)
Q2SWH3	BTH_I2205	Chaperone protein ClpB	ClpB heat-shock protein; Part of a stress-induced multi-chaperone system, it is involved in the recovery of the cell from heat-induced damage, in cooperation with DnaK, DnaJ and GrpE	1.00411	0.000200009	87.5074	78.192	94.7149	153.209	179.817	191.104												endopeptidase Clp ATP-binding chain C [Listeria monocytogenes EGD-e] (Evalue=0)
Q2SVG8	BTH_I2564	Translation initiation factor IF-2	Translation initiation factor IF-2; One of the essential components for the initiation of protein synthesis. Protects formylmethionyl-tRNA from spontaneous hydrolysis and promotes its binding to the 30S ribosomal subunits. Also involved in the hydrolysis of GTP during the formation of the 70S ribosomal complex	-1.01148	0.0242969	75.3995	81.2227	53.9716	35.6607	39.335	30.6882
Q2T0S9	BTH_I0664	Pyruvate kinase	Pyruvate kinase	-1.24928	0.0264772	31.3706	28.4885	33.8646	13.2077	14.0482	12.5543
Q2STZ4	BTH_I3110	NADP-dependent malic enzyme	Malic enzyme	-1.30697	0.0369509	47.8814	38.7929	39.685	25.0945	5.61928	16.739
Q2T128	BTH_I0564	Acyl-CoA dehydrogenase domain protein	acyl-CoA dehydrogenase oxidoreductase	-1.37248	0.0195629	44.0289	52.128	44.9764	21.1322	5.61928	23.7136
Q2SU81	BTH_I3014	Glutamate synthase, large subunit	Glutamate synthase large subunit	-1.41752	0.00403928	157.403	104.862	119.055	52.8306	25.2868	59.9814
Q2STG7	BTH_I3290	Cadmium-translocating P-type ATPase	Heavy metal resistance membrane ATPase	-1.61804	0.0274459	52.8347	24.2456	35.9811	10.5661	8.42893	16.739												Mg2+ transport protein [MgtBC] [Salmonella enterica subsp. enterica serovar LT2] (Evalue=1E-12)
Q2STL5	BTH_I3240	DNA polymerase III subunit beta	DNA polymerase III subunit beta; DNA polymerase III is a complex, multichain enzyme responsible for most of the replicative synthesis in bacteria. This DNA polymerase also exhibits 3' to 5' exonuclease activity. The beta chain is required for initiation of replication once it is clamped onto DNA, it slides freely (bidirectional and ATP- independent) along duplex DNA	-1.64803	0.0324281	34.1224	35.7622	30.1606	13.2077	0	15.3441
Q2SXE4	BTH_I1875	Cysteine desulfurase IscS	Cysteine desulfurase; Master enzyme that delivers sulfur to a number of partners involved in Fe-S cluster assembly, tRNA modification or cofactor biosynthesis. Catalyzes the removal of elemental sulfur atoms from cysteine to produce alanine. Functions as a sulfur delivery protein for Fe-S cluster synthesis onto IscU, an Fe-S scaffold assembly protein, as well as other S acceptor proteins	-1.79492	0.0468395	19.2626	29.7008	20.6362	6.60383	0	11.1593
Q2T4R6	BTH_II1639	Amidohydrolase family protein	Cytosine deaminase	-2.03882	0.0196295	27.5181	19.3965	23.2819	9.24536	0	5.57967
Q2SZ85	BTH_I1217	Phosphogluconate dehydratase	Phosphogluconate dehydratase	-2.06858	0.00890648	29.1691	26.064	20.1071	7.92459	5.61928	4.18475
Q2SZE8	BTH_I1154	Ribonucleoside-diphosphate reductase subunit beta	Ribonucleotide-diphosphate reductase subunit beta; Provides the precursors necessary for DNA synthesis. Catalyzes the biosynthesis of deoxyribonucleotides from the corresponding ribonucleotides	-2.07095	0.0106143	25.3166	30.9131	29.1024	6.60383	0	11.1593
Q2T2Q3	BTH_II2359	Squalene-hopene cyclase	Squalene--hopene cyclase	-2.07207	0.0178584	25.3166	18.7903	21.6945	7.92459	0	5.57967
Q2SWH9	BTH_I2199	Threonine synthase	Threonine synthase	-2.10728	0.0106937	22.0144	27.8824	21.1653	2.64153	5.61928	8.3695
Q2T7N5	BTH_II0614	1-deoxy-D-xylulose-5-phosphate synthase	1-deoxy-D-xylulose-5-phosphate synthase; Catalyzes the acyloin condensation reaction between C atoms 2 and 3 of pyruvate and glyceraldehyde 3-phosphate to yield 1-deoxy-D-xylulose-5-phosphate (DXP)	-2.17384	0.00467662	42.9282	29.7008	28.5732	3.9623	14.0482	6.97458
Q2SZ62	BTH_I1240	Tyrosine--tRNA ligase	tyrosyl-tRNA synthetase; Catalyzes the attachment of tyrosine to tRNA(Tyr) in a two-step reaction: tyrosine is first activated by ATP to form Tyr- AMP and then transferred to the acceptor end of tRNA(Tyr)	-2.39661	0.0171128	18.7123	15.1535	16.4031	3.9623	0	4.18475
Q2T194	BTH_I0498	UvrABC system protein A	Excinuclease ABC subunit A; The UvrABC repair system catalyzes the recognition and processing of DNA lesions. UvrA is an ATPase and a DNA-binding protein. A damage recognition complex composed of 2 UvrA and 2 UvrB subunits scans DNA for abnormalities. When the presence of a lesion has been verified by UvrB, the UvrA molecules dissociate	-2.47763	0.00370362	43.4785	30.307	29.6315	10.5661	0	5.57967												Hemolysin B [Hemolysin] [Escherichia coli CFT073] (Evalue=7E-6)
Q2SVL1	BTH_I2519	Ribonuclease R	Ribonuclease; 3'-5' exoribonuclease that releases 5'-nucleoside monophosphates and is involved in maturation of structured RNAs	-2.57834	0.0260438	20.3634	10.3044	16.4031	3.9623	0	2.78983
Q2SZQ0	BTH_I1045	Acetolactate synthase	Acetolactate synthase 3 catalytic subunit	-2.5951	0.00210167	29.7195	32.1254	24.3401	6.60383	0	5.57967
Q2T087	BTH_I0856	Methionine--tRNA ligase	methionyl-tRNA synthetase; Is required not only for elongation of protein synthesis but also for the initiation of all mRNA translation through initiator tRNA(fMet) aminoacylation	-2.60668	0.00867441	19.813	29.7008	17.9905	3.9623	0	5.57967
Q2SVW0	BTH_I2418	D-alanine--poly(Phosphoribitol) ligase, subunit 1	Siderophore related no-ribosomal peptide synthase	-2.67213	0.0114962	331.317	264.883	273.562	18.4907	8.42893	107.409		6.2	1.4473	0.8093	T		-1.48543					peptide synthase [pyoverdine] [Pseudomonas aeruginosa PAO1] (Evalue=0)
Q2SVW3	BTH_I2415	TonB-dependent siderophore receptor	Iron uptake receptor	-2.80806	0.0106143	53.385	44.8543	39.685	0	5.61928	13.9492		5.5	1.0321	0.6046	T		-1.67807					Fe(III)-pyochelin receptor precursor [Pyochelin][[Pseudomonas aeruginosa PAO1]] (Evalue=1E-30)
Q2SXB2	BTH_I1907	Lipoprotein, putative	Lipoprotein	-2.81314	0.0161692	15.4101	16.9719	12.6992	2.64153	0	2.78983
Q2SV66	BTH_I2668	Beta-N-Acetylglucosaminidase	Membrane attached glycosyl hydrolase	-2.93353	0.00132433	29.7195	26.064	29.6315	2.64153	0	6.97458
Q2T0G0	BTH_I0783	4-hydroxy-3-methylbut-2-enyl diphosphate reductase	4-hydroxy-3-methylbut-2-enyl diphosphate reductase; Converts 1-hydroxy-2-methyl-2-(E)-butenyl 4-diphosphate into isopentenyl diphosphate (IPP) and dimethylallyl diphosphate (DMAPP)	-2.93506	0.0404081	11.5576	10.3044	14.8157	0	0	4.18475
Q2SX74	BTH_I1945	Aspartokinase	Aspartate kinase	-3.05024	0.00970126	19.2626	20.6087	13.2283	2.64153	0	2.78983
Q2T221	BTH_I0220	Bacterial extracellular solute-binding s, 5 Middle family protein	Periplasmic dipeptide transport protein	-3.08708	0.0275927	11.0072	14.5473	14.8157	3.9623	0	0
Q2SUP3	BTH_I2844	Phosphomethylpyrimidine synthase	Thiamine biosynthesis protein ThiC; Catalyzes the synthesis of the hydroxymethylpyrimidine phosphate (HMP-P) moiety of thiamine from aminoimidazole ribotide (AIR) in a radical S-adenosyl-L-methionine (SAM)-dependent reaction	-3.1602	2.90156e-06	48.4318	65.463	56.0882	6.60383	0	9.76442
Q2T600	BTH_II1203	Outer membrane ferric siderophore receptor	Iron transport receptor protein	-3.17496	0.0439946	10.4569	8.48595	10.5827	0	0	2.78983												Fe(III)-pyochelin receptor precursor [Pyochelin][[Pseudomonas aeruginosa PAO1]] (Evalue=2E-21)
Q2SYA2	BTH_I1553	Maltose ABC transporter, periplasmic maltose-binding protein	Maltose-binding protein	-3.26638	0.0158382	16.5108	15.1535	14.2866	3.9623	0	0			1.1562	-0.3482	S	-1.43296				-1.88753
Q2T2C4	BTH_I0115	PglY	#N/A	-3.40592	0.00351427	28.6188	26.064	29.6315	0	0	6.97458
Q2SVW4	BTH_I2414	Uncharacterized protein	Siderophore biosynthesis-like protein	-3.60704	0.00568227	21.4641	20.6087	16.9323	0	0	4.18475		2.9	1.0771	0.715								pyoverdine synthetase F [pyoverdine] [Pseudomonas aeruginosa PAO1] (Evalue=8E-90)
Q2SWQ5	BTH_I2121	ATP-dependent Clp protease ATP-binding subunit ClpX	ATP-dependent protease ATP-binding subunit ClpX; ATP-dependent specificity component of the Clp protease. It directs the protease to specific substrates. Can perform chaperone functions in the absence of ClpP	-3.62923	0.0195187	15.4101	9.69823	15.3449	0	0	2.78983												ATP-dependent protease [ClpE] [Listeria monocytogenes EGD-e] (Evalue=9E-10)
Q2SVW2	BTH_I2416	L-ornithine 5-monooxygenase	L-ornithine 5-monooxygenase	-3.62992	0.00281009	46.7807	38.1868	49.7386	0	0	9.76442		5.3	1.2157	0.6635								L-ornithine N5-oxygenase PvdA [Pyoverdine] [Pseudomonas aeruginosa PAO1] (Evalue=1E-109)
Q2T3N0	BTH_II2026	Biopolymer transport ExbD/TolR family protein	Biopolymer transport protein	-3.9896	0.049026	4.95325	5.45525	4.7622	0	0	0			0.9508	-0.3661
Q2T3C1	BTH_II2140	Hemin transport protein HmuS	Hemin ABC transport system-related protein	-4.08381	6.3099e-05	51.7339	48.4911	61.3795	0	0	8.3695			3.0344	0.1895								heme oxygenase ChuS [Chu] [Escherichia coli CFT073] (Evalue=3E-58)
Q2T1C2	BTH_I0469	Phosphopantetheine adenylyltransferase	Phosphopantetheine adenylyltransferase; Reversibly transfers an adenylyl group from ATP to 4'- phosphopantetheine, yielding dephospho-CoA (dPCoA) and pyrophosphate	-4.08513	0.0402981	6.05397	4.84911	5.29134	0	0	0												lipopolysaccharide core biosynthesis protein [Helicobacter pylori 26695] (Evalue=7E-34)
Q2T8C3	BTH_II0376	DNA-binding response regulator IrlR	Metal-related two-component system, response regulator	-4.13028	0.0362067	5.50361	4.84911	6.3496	0	0	0			1.1755	0.2131								Possible two component system response transcriptional positive regulator PhoP [Mycobacterium tuberculosis H37Rv] (Evalue=7E-37)
Q2SZ21	BTH_I1281	Bacterial regulatory helix-turn-helix, lysR family protein	Oxidative stress regulatory protein	-4.13187	0.0358414	6.05397	4.84911	5.82047	0	0	0												transcriptional regulator PtxR [pyoverdine] [Pseudomonas aeruginosa PAO1] (Evalue=7E-7)
Q2SU31	BTH_I3064	30S ribosomal protein S19	30S ribosomal protein S19; Protein S19 forms a complex with S13 that binds strongly to the 16S ribosomal RNA	-4.13237	0.0468399	8.25542	4.24297	4.23307	0	0	0
Q2SYC6	BTH_I1528	Aminotransferase	Aminotransferase	-4.13687	0.0407249	3.85253	6.06139	6.87874	0	0	0												aminotransferase [Capsule] [Campylobacter jejuni subsp. jejuni NCTC 11168] (Evalue=0.002)
Q2STE5	BTH_I3312	ATP synthase subunit b	ATP synthase F0F1 subunit B; F(1)F(0) ATP synthase produces ATP from ADP in the presence of a proton or sodium gradient. F-type ATPases consist of two structural domains, F(1) containing the extramembraneous catalytic core and F(0) containing the membrane proton channel, linked together by a central stalk and a peripheral stalk. During catalysis, ATP synthesis in the catalytic domain of F(1) is c…	-4.15729	0.0404081	4.95325	7.87981	4.23307	0	0	0
Q2SXR0	BTH_I1757	Glycosyl transferase, group 1 family protein	Group 1 glycosyl transferase	-4.18265	0.0313237	6.05397	5.45525	5.82047	0	0	0												mannosyltransferase C [LPS] [Brucella melitensis bv. 1 str. 16M] (Evalue=7E-10)
Q2T7N4	BTH_II0615	GTP cyclohydrolase FolE2	GTP cyclohydrolase; Converts GTP to 7,8-dihydroneopterin triphosphate	-4.20166	0.0348634	4.95325	7.87981	4.7622	0	0	0
Q2SVH7	BTH_I2555	Dihydrolipoyllysine-residue succinyltransferase component of 2-oxoglutarate dehydrogenase complex	Dihydrolipoamide succinyltransferase; The 2-oxoglutarate dehydrogenase complex catalyzes the overall conversion of 2-oxoglutarate to succinyl-CoA and CO(2)	-4.21694	0.00403928	20.3634	24.8517	15.874	0	0	2.78983
Q2SU38	BTH_I3057	50S ribosomal protein L24	50S ribosomal protein L24; One of two assembly initiator proteins, it binds directly to the 5'-end of the 23S rRNA, where it nucleates assembly of the 50S subunit	-4.23234	0.0348634	8.25542	5.45525	4.23307	0	0	0
Q2SU40	BTH_I3055	30S ribosomal protein S14	30S ribosomal protein S14; Binds 16S rRNA, required for the assembly of 30S particles and may also be responsible for determining the conformation of the 16S rRNA at the A site	-4.26648	0.0282127	7.15469	4.84911	6.3496	0	0	0
Q2SVV4	BTH_I2424	ABC transporter family protein	Iron transport-related ATP-binding protein	-4.27254	0.0275927	5.50361	6.06139	6.87874	0	0	0		2.7	1.5156	0.0644								ferrienterobactin ABC transporter ATPase [Escherichia coli CFT073] (Evalue=5E-46)
Q2T1I1	BTH_I0410	Glutathione synthetase	Glutathione synthetase	-4.28204	0.0280588	7.15469	6.66753	4.7622	0	0	0
Q2SUK2	BTH_I2885	D-3-phosphoglycerate dehydrogenase	D-3-phosphoglycerate dehydrogenase	-4.2949	0.0306604	6.05397	8.48595	4.23307	0	0	0
Q2T3C0	BTH_II2141	Hemin ABC transporter, periplasmic hemin-binding protein	Hemin transport system, substrate-binding protein	-4.32092	0.0280164	4.40289	7.27367	7.40787	0	0	0			2.6496	0.1927								periplasmic binding protein ShuT [Shu] [Shigella dysenteriae Sd197] (Evalue=7E-32)
Q2T7P9	BTH_II0600	Homoserine kinase	Homoserine kinase	-4.32365	0.0252419	5.50361	7.27367	6.3496	0	0	0
Q2SYA4	BTH_I1551	6-phosphogluconolactonase	6-phosphogluconolactonase	-4.32943	0.0280592	7.70506	7.27367	4.23307	0	0	0					S
Q2T1I2	BTH_I0409	Glutamate--cysteine ligase	Glutamate--cysteine ligase	-4.33241	0.0275927	4.95325	8.48595	5.82047	0	0	0
Q2SY16	BTH_I1646	Cysteine synthase	Cysteine synthase B	-4.33524	0.0275927	6.05397	8.48595	4.7622	0	0	0
Q2T3N6	BTH_II2020	Fumarate hydratase class I	Fumarate hydratase	-4.34053	0.0293843	6.05397	9.09209	4.23307	0	0	0
Q2SZX2	BTH_I0973	Intracellular PHB depolymerase	Depolymerase/histone-like protein	-4.38715	0.0280164	9.35614	4.24297	6.3496	0	0	0
Q2SZP3	BTH_I1052	Carbonic anhydrase	Carbonic anhydrase; Reversible hydration of carbon dioxide	-4.39728	0.0224061	5.50361	6.66753	7.93701	0	0	0			1.9679	0.8411	S	-1.848
Q2SXE0	BTH_I1879	Chaperone protein HscA homolog	Chaperone protein HscA; Chaperone involved in the maturation of iron-sulfur cluster-containing proteins. Has a low intrinsic ATPase activity which is markedly stimulated by HscB	-4.39917	0.0224061	8.25542	6.06139	5.82047	0	0	0
Q2SU47	BTH_I3048	Protein translocase subunit SecY	Preprotein translocase subunit SecY; The central subunit of the protein translocation channel SecYEG. Consists of two halves formed by TMs 1-5 and 6-10. These two domains form a lateral gate at the front which open onto the bilayer between TMs 2 and 7, and are clamped together by SecE at the back. The channel is closed by both a pore ring composed of hydrophobic SecY resides and a short helix (he…	-4.39966	0.0302414	10.4569	5.45525	4.23307	0	0	0
Q2SZ94	BTH_I1208	4-hydroxy-tetrahydrodipicolinate reductase	Dihydrodipicolinate reductase; Catalyzes the conversion of 4-hydroxy- tetrahydrodipicolinate (HTPA) to tetrahydrodipicolinate	-4.41507	0.02415	4.95325	9.09209	6.3496	0	0	0
Q2SUA7	BTH_I2988	1-(5-phosphoribosyl)-5-[(5-phosphoribosylamino)methylideneamino] imidazole-4-carboxamide isomerase	1-(5-phosphoribosyl)-5-[(5- phosphoribosylamino)methylideneamino] imidazole-4-carboxamide isomerase	-4.41635	0.0233315	5.50361	9.09209	5.82047	0	0	0
Q2SZG0	BTH_I1142	GTPase Obg	GTPase ObgE; An essential GTPase which binds GTP, GDP and possibly (p)ppGpp with moderate affinity, with high nucleotide exchange rates and a fairly low GTP hydrolysis rate. Plays a role in control of the cell cycle, stress response, ribosome biogenesis and in those bacteria that undergo differentiation, in morphogenesis control	-4.41768	0.0233315	6.05397	9.09209	5.29134	0	0	0
Q2SZ03	BTH_I1299	Bifunctional glutamine synthetase adenylyltransferase/adenylyl-removing enzyme	Bifunctional glutamine-synthetase adenylyltransferase/deadenyltransferase; Adenylation and deadenylation of glutamate--ammonia ligase	-4.42691	0.0227243	6.05397	5.45525	8.99527	0	0	0
Q2T6U6	BTH_II0906	PTS system, glucose-specific EIIA/HPr/phosphoenolpyruvate-protein phosphotransferase components	Multiphosphoryl transfer protein	-4.43561	0.0195629	7.70506	6.06139	6.87874	0	0	0
Q2T3N2	BTH_II2024	Protein TonB	TonB-like transport protein; Interacts with outer membrane receptor proteins that carry out high-affinity binding and energy dependent uptake into the periplasmic space of specific substrates. It could act to transduce energy from the cytoplasmic membrane to specific energy- requiring processes in the outer membrane, resulting in the release into the periplasm of ligands bound by these outer memb…	-4.44552	0.0195187	6.05397	7.87981	6.87874	0	0	0			1.5274	-0.4058
Q2SU51	BTH_I3044	30S ribosomal protein S11	30S ribosomal protein S11; Located on the platform of the 30S subunit, it bridges several disparate RNA helices of the 16S rRNA. Forms part of the Shine-Dalgarno cleft in the 70S ribosome	-4.50979	0.0222271	10.4569	5.45525	5.82047	0	0	0
Q2SU46	BTH_I3049	50S ribosomal protein L15	50S ribosomal protein L15; Binds to the 23S rRNA	-4.52259	0.0171128	8.25542	7.87981	5.82047	0	0	0
Q2T0G3	BTH_I0780	50S ribosomal protein L28	50S ribosomal protein L28	-4.55661	0.0184753	9.9065	7.27367	5.29134	0	0	0
Q2SU39	BTH_I3056	50S ribosomal protein L5	50S ribosomal protein L5; This is 1 of the proteins that binds and probably mediates the attachment of the 5S RNA into the large ribosomal subunit, where it forms part of the central protuberance. In the 70S ribosome it contacts protein S13 of the 30S subunit (bridge B1b), connecting the 2 subunits; this bridge is implicated in subunit movement. Contacts the P site tRNA; the 5S rRNA and some of i…	-4.55722	0.0156713	8.25542	7.87981	6.3496	0	0	0
Q2T0K5	BTH_I0738	3-hydroxyacyl-CoA dehydrogenase	Short-chain dehydrogenase	-4.59223	0.0149703	8.80578	7.87981	6.3496	0	0	0												3-ketoacyl-ACP-reductase CylG [Beta-hemolysin][Streptococcus agalactiae 2603V/R] (Evalue=1E-4)
Q2T3N1	BTH_II2025	MotA/TolQ/ExbB proton channel family protein	Bipolymer transport protein	-4.61828	0.0140834	9.35614	6.66753	7.40787	0	0	0			1.2396	-0.4595
Q2SWG5	BTH_I2213	50S ribosomal protein L31 type B	50S ribosomal protein L31	-4.62123	0.0130372	8.80578	7.27367	7.40787	0	0	0
Q2SU50	BTH_I3045	30S ribosomal protein S13	30S ribosomal protein S13; Located at the top of the head of the 30S subunit, it contacts several helices of the 16S rRNA. In the 70S ribosome it contacts the 23S rRNA (bridge B1a) and protein L5 of the 50S subunit (bridge B1b), connecting the 2 subunits; these bridges are implicated in subunit movement. Contacts the tRNAs in the A and P- sites	-4.64993	0.0156713	11.0072	6.06139	6.87874	0	0	0
Q2T196	BTH_I0496	Formyltetrahydrofolate deformylase	Formyltetrahydrofolate deformylase; Catalyzes the hydrolysis of 10-formyltetrahydrofolate (formyl-FH4) to formate and tetrahydrofolate (FH4)	-4.6582	0.0114962	7.15469	8.48595	8.46614	0	0	0												GDP-mannose 4,6-dehydratase / GDP-4-amino-4,6-dideoxy-D-mannose formyltransferase [Brucella melitensis bv. 1 str. 16M] (Evalue=0.004)
Q2SUA0	BTH_I2995	UDP-N-acetylglucosamine 1-carboxyvinyltransferase	UDP-N-acetylglucosamine 1-carboxyvinyltransferase; Cell wall formation. Adds enolpyruvyl to UDP-N- acetylglucosamine	-4.72599	0.0106143	9.9065	8.48595	6.87874	0	0	0
Q2T004	BTH_I0941	DNA topoisomerase 4 subunit A	DNA topoisomerase IV subunit A; Topoisomerase IV is essential for chromosome segregation. It relaxes supercoiled DNA. Performs the decatenation events required during the replication of a circular DNA molecule	-4.75074	0.0106143	11.0072	7.27367	7.40787	0	0	0
Q2T7N6	BTH_II0613	Geranyltranstransferase	Geranyltranstransferase	-4.81399	0.00990025	11.5576	7.87981	7.40787	0	0	0
Q2T0Y5	BTH_I0607	ATP-dependent RNA helicase RhlE	ATP-dependent RNA helicase 1; DEAD-box RNA helicase involved in ribosome assembly. Has RNA-dependent ATPase activity and unwinds double-stranded RNA	-4.84306	0.0103936	6.05397	9.69823	11.6409	0	0	0
Q2SU52	BTH_I3043	30S ribosomal protein S4	30S ribosomal protein S4; One of the primary rRNA binding proteins, it binds directly to 16S rRNA where it nucleates assembly of the body of the 30S subunit	-4.86699	0.00137928	26.4173	20.6087	47.622	2.64153	0	0
Q2SU43	BTH_I3052	50S ribosomal protein L18	50S ribosomal protein L18; This is one of the proteins that binds and probably mediates the attachment of the 5S RNA into the large ribosomal subunit, where it forms part of the central protuberance	-4.94129	0.0106143	14.3094	5.45525	9.52441	0	0	0
Q2STM0	BTH_I3235	Membrane protein insertase YidC	Inner membrane protein translocase component YidC; Required for the insertion and/or proper folding and/or complex formation of integral membrane proteins into the membrane. Involved in integration of membrane proteins that insert both dependently and independently of the Sec translocase complex, as well as at least some lipoproteins. Aids folding of multispanning membrane proteins	-5.08443	0.00563583	9.35614	15.1535	7.93701	0	0	0
Q2T6D0	BTH_II1072	Oxygen-dependent choline dehydrogenase	Choline dehydrogenase; Involved in the biosynthesis of the osmoprotectant glycine betaine. Catalyzes the oxidation of choline to betaine aldehyde and betaine aldehyde to glycine betaine at the same rate	-5.11331	0.00392867	9.35614	11.5166	12.1701	0	0	0
Q2SU82	BTH_I3013	Glutamate synthase, NADH/NADPH, small subunit domain protein	Glutamate synthase subunit beta	-5.15795	0.00661387	13.759	14.5473	5.82047	0	0	0
Q2T3Z7	BTH_II1908	Phosphoenolpyruvate phosphomutase	Hypothetical protein	-5.17104	0.00403928	7.70506	14.5473	12.1701	0	0	0		1.6										sugar nucleotidyltransferase [Capsule] [Campylobacter jejuni subsp. jejuni NCTC 11168] (Evalue=3E-10)
Q2SVV3	BTH_I2425	Syringomycin biosynthesis enzyme, putative	Hypothetical protein	-5.17506	0.00360479	12.6583	9.09209	12.6992	0	0	0		2.6	1.7638
Q2SXA6	BTH_I1913	DNA mismatch repair protein MutS	DNA mismatch repair protein MutS; This protein is involved in the repair of mismatches in DNA. It is possible that it carries out the mismatch recognition step. This protein has a weak ATPase activity	-5.23481	0.00403928	14.8597	7.27367	13.7575	0	0	0
Q2T3C2	BTH_II2139	TonB-dependent heme/hemoglobin receptor family protein	Exported heme receptor protein	-5.30296	0.00231756	12.6583	13.9412	11.1118	0	0	0			3.4132									hemoglobin receptor [HmbR] [Neisseria meningitidis MC58] (Evalue=1E-30)
Q2STQ3	BTH_I3202	Acid phosphatase AcpA	Acid phosphatase	-5.38116	0.00403928	16.5108	16.9719	6.3496	0	0	0												hemolytic phospholipase C precursor [PLC] [Pseudomonas aeruginosa PAO1] (Evalue=2E-11)
Q2SZP4	BTH_I1051	Sulfate transporter, putative	Transport-related membrane protein	-5.50012	0.00204435	16.5108	9.69823	16.9323	0	0	0		9	1.6459	1.128	S	-1.43296
Q2T0Y4	BTH_I0608	Cytochrome c family protein	Periplasmic cytochrome c containing protein	-5.65984	0.00106366	18.1619	11.5166	18.5197	0	0	0
Q2SWD0	BTH_I2248	S1 RNA binding domain protein	Transcription accessory protein	-6.05624	0.000182682	25.867	16.9719	20.6362	0	0	0
Q2SVV9	BTH_I2419	Cyclic peptide ABC transporter, ATP-binding protein	Siderophore biosynthesis related ABC transport protein	-6.37937	3.86372e-05	24.2159	26.6701	28.5732	0	0	0		4.2	1.4255	0.4347								pyoverdine biosynthesis protein PvdE [pyoverdine] [Pseudomonas aeruginosa PAO1] (Evalue=4E-95)

## Sheet: Legend
Gene	Uniprot accession
Locus	Locus tag
Identified Proteins	Uniprot protein name
STRING annotation	Annotation of homologous B. pseudomallei protein in STRING
Log2fold	Log-2 fold protein overexpression intracellular vs monoculture, based on DESeq2 analysis
padj	FDR-adjusted p-value of differential expression intracellular vs monoculture, based on DESeq2 analysis
Monoculture 1	DESeq2 normalized spectral count for monoculture biological replicate 1
Monoculture 2	DESeq2 normalized spectral count for monoculture biological replicate 2
Monoculture 3	DESeq2 normalized spectral count for monoculture biological replicate 3
Intracellular 1	DESeq2 normalized spectral count for intracellular biological replicate 1
Intracellular 2	DESeq2 normalized spectral count for intracellular biological replicate 2
Intracellular 3	DESeq2 normalized spectral count for intracellular biological replicate 3
ΔscmR	Log-2 fold change in gene expression in scmR deletion mutant vs WT, based on Mao et al., 2017
ΔmftR	Log-2 fold change in gene expression in mftR deletion mutant vs WT, based on Gupta et al., 2017
Urate	Log-2 fold change in gene expression in WT cells grown with 5 mM urate, based on Gupta et al., 2017
Phase	Gene expression Quorum-Sensing regulated at the transition from logarithmic growth to stationary phase (T phase) or stationary phase (S phase), based on Majerczyk et al., 2014
WT	Log-2 fold-change in gene expression in the wild-type strain compared to AHL- mutant JRC112 without added AHLs, based on Majerczyk et al., 2014
QS-1	Log-2 fold-change in gene expression when adding the AHL for QS-1 to AHL- mutant JRC112, based on Majerczyk et al., 2014
QS-2	Log-2 fold-change in gene expression when adding the AHL for QS-2 to AHL- mutant JRC112, based on Majerczyk et al., 2014
QS-3	Log-2 fold-change in gene expression when adding the AHL for QS-3 to AHL- mutant JRC112, based on Majerczyk et al., 2014
All	Log-2 fold-change in gene expression when adding the AHLs for all three QS systems to AHL- mutant JRC112, based on Majerczyk et al., 2014
VFDB BLASTP	Closest BLASTp hit to known virulence factors in the core dataset of the Virulence Factors Database (VFDB, http://www.mgc.ac.cn/VFs/)
